# Supplementary material for: A Mendelian randomization study between metabolic syndrome and its components with prostate cancer
Source: Sci Rep. 2024 Jun 21;14:14338. doi: 10.1038/s41598-024-65310-y (PMC11192917; doi:10.1038/s41598-024-65310-y)
Supplement: Supplementary file 2 — Supplementary Information. [file 41598_2024_65310_MOESM2_ESM.xlsx]

## Sheet: Sheet1
rsid	trait	p
PRACTICAL
rs1534696	BMI-adjusted waist-hip ratio, sex interaction measurement, age at assessment	1e-06
rs2925979	BMI-adjusted waist-hip ratio, sex interaction measurement, age at assessment	2e-08
rs12608504	BMI-adjusted waist-hip ratio, sex interaction measurement, age at assessment	5e-07
rs2925979	BMI-adjusted waist-hip ratio, sex interaction measurement	5e-06
rs998584	BMI-adjusted waist-hip ratio, sex interaction measurement, age at assessment	3e-31
rs998584	BMI-adjusted waist-hip ratio	2e-14
rs998584	BMI-adjusted waist-hip ratio	2e-19
rs998584	BMI-adjusted waist-hip ratio, sex interaction measurement	5e-10
rs998584	BMI-adjusted waist-hip ratio	7e-26
rs9987289	high density lipoprotein cholesterol measurement	2e-45
rs4810479	high density lipoprotein cholesterol measurement	3e-23
rs4810479	high density lipoprotein cholesterol measurement	8e-24
rs9987289	low density lipoprotein cholesterol measurement	3e-12
rs9987289	low density lipoprotein cholesterol measurement	2e-06
rs9987289	low density lipoprotein cholesterol measurement	3e-16
rs1042034	low density lipoprotein cholesterol measurement	7e-21
rs1042034	low density lipoprotein cholesterol measurement	3e-14
rs9686661	high density lipoprotein cholesterol measurement	6e-10
rs9686661	high density lipoprotein cholesterol measurement	7e-13
rs9987289	high density lipoprotein cholesterol measurement	5e-35
rs9987289	high density lipoprotein cholesterol measurement	3e-09
rs1042034	high density lipoprotein cholesterol measurement	2e-51
rs1042034	high density lipoprotein cholesterol measurement	4e-07
rs1042034	high density lipoprotein cholesterol measurement	5e-58
rs10808546	high density lipoprotein cholesterol measurement	1e-23
rs10808546	high density lipoprotein cholesterol measurement	8e-23
rs2925979	high density lipoprotein cholesterol measurement	5e-18
rs2925979	high density lipoprotein cholesterol measurement	3e-21
rs7241918	high density lipoprotein cholesterol measurement	4e-37
rs7241918	high density lipoprotein cholesterol measurement	1e-40
rs4740619	body mass index	5e-09
rs3810291	body mass index	5e-15
rs2925979	BMI-adjusted waist-hip ratio	7e-13
rs2925979	BMI-adjusted waist-hip ratio	1e-07
rs998584	BMI-adjusted waist-hip ratio	7e-34
rs998584	BMI-adjusted waist-hip ratio	1e-29
rs998584	BMI-adjusted waist-hip ratio	8e-33
rs998584	BMI-adjusted waist-hip ratio	1e-28
rs12608504	BMI-adjusted waist-hip ratio	1e-07
rs12608504	BMI-adjusted waist-hip ratio	9e-10
rs12608504	BMI-adjusted waist-hip ratio	3e-07
rs12608504	BMI-adjusted waist-hip ratio	5e-10
rs998584	body mass index	9e-07
rs10938397	body mass index	1e-40
rs11165643	body mass index	1e-13
rs11611246	body mass index	2e-07
rs1534696	BMI-adjusted waist-hip ratio	5e-08
rs1534696	BMI-adjusted waist-hip ratio	2e-08
rs2925979	BMI-adjusted waist-hip ratio	3e-11
rs2925979	BMI-adjusted waist-hip ratio	1e-06
rs17024393	body mass index	2e-07
rs17724992	body mass index	1e-06
rs3810291	body mass index	7e-09
rs4740619	body mass index	9e-07
rs10938397	body mass index	2e-22
rs11165643	body mass index	4e-07
rs11611246	body mass index	6e-06
rs3810291	body mass index	3e-10
rs17024393	body mass index	4e-10
rs10938397	body mass index	3e-23
rs11165643	body mass index	6e-09
rs17024393	body mass index	7e-14
rs17513613	body mass index	5e-06
rs17724992	body mass index	3e-08
rs10938397	body mass index	3e-38
rs11165643	body mass index	2e-12
rs11611246	body mass index	2e-07
rs2531995	body mass index	7e-08
rs3810291	body mass index	9e-07
rs4810479	coronary artery calcification	2e-42
rs7144011	waist circumference	2e-07
rs3810291	waist circumference	8e-08
rs7144011	waist circumference	9e-16
rs7144011	waist circumference	7e-13
rs10938397	waist circumference	3e-14
rs10938397	waist circumference	6e-20
rs10938397	waist circumference	4e-10
rs6545714	waist circumference	9e-07
rs6545714	waist circumference	2e-10
rs6545714	waist circumference	7e-06
rs3810291	waist circumference	2e-10
rs4810479	triglyceride measurement	4e-17
rs4810479	triglyceride measurement	1e-16
rs7241918	total cholesterol measurement	2e-16
rs7241918	total cholesterol measurement	4e-16
rs17024393	body mass index	3e-06
rs10938397	body mass index	4e-13
rs10938397	body mass index	2e-23
rs10938397	body mass index	2e-13
rs17024393	body mass index	8e-09
rs17024393	body mass index	5e-13
rs12967135	hip circumference	7e-11
rs12608504	BMI-adjusted waist-hip ratio	1e-08
rs17724992	body mass index	5e-08
rs3810291	body mass index	1e-19
rs11165643	body mass index	1e-17
rs2531995	body mass index	9e-15
rs4740619	body mass index	2e-10
rs10938397	body mass index	1e-48
rs998584	BMI-adjusted waist circumference	5e-25
rs1534696	BMI-adjusted waist-hip ratio	1e-10
rs1534696	BMI-adjusted waist-hip ratio	3e-06
rs12608504	BMI-adjusted waist-hip ratio	2e-06
rs12608504	BMI-adjusted waist-hip ratio	2e-08
rs998584	BMI-adjusted waist circumference	2e-24
rs998584	BMI-adjusted waist circumference	1e-13
rs12967135	waist circumference	3e-11
rs7132908	waist circumference	2e-09
rs10938397	body mass index	2e-06
rs10938397	body mass index	4e-09
rs10938397	body mass index	6e-46
rs998584	BMI-adjusted waist circumference	3e-06
rs12608504	BMI-adjusted waist circumference	3e-08
rs13322435	birth weight	1e-42
rs12967135	body mass index	1e-16
rs545608	body mass index	4e-09
rs2531995	body mass index	6e-07
rs12608504	BMI-adjusted waist circumference	2e-07
rs9987289	total cholesterol measurement	1e-17
rs9987289	total cholesterol measurement	9e-08
rs9987289	total cholesterol measurement	2e-23
rs10808546	total cholesterol measurement	1e-48
rs10808546	total cholesterol measurement	7e-07
rs10808546	total cholesterol measurement	1e-53
rs12608504	BMI-adjusted waist-hip ratio	3e-09
rs12608504	BMI-adjusted waist-hip ratio	3e-11
rs12608504	BMI-adjusted waist-hip ratio	5e-09
rs2925979	BMI-adjusted waist-hip ratio	2e-06
rs2925979	BMI-adjusted waist-hip ratio	1e-10
rs3810291	body mass index	3e-07
rs6754311	mosquito bite reaction size measurement	4e-11
rs17724992	body mass index	5e-06
rs11165643	body mass index	3e-08
rs11165643	body mass index	1e-06
rs3810291	body mass index	1e-12
rs3810291	body mass index	1e-09
rs17724992	body mass index	3e-06
rs11165643	body mass index	1e-06
rs17513613	body mass index	4e-09
rs11611246	body mass index	1e-11
rs10808546	triglyceride measurement	3e-93
rs10808546	triglyceride measurement	7e-09
rs10808546	triglyceride measurement	2e-96
rs12967135	body weight	1e-21
rs2531995	body weight	1e-08
rs10938397	body mass index	3e-48
rs17724992	body mass index	4e-12
rs11165643	body mass index	4e-10
rs4671328	body mass index	2e-15
rs4740619	body mass index	3e-10
rs17024393	body mass index	2e-11
rs17024393	body mass index	2e-07
rs10938397	body mass index	7e-23
rs10938397	body mass index	2e-13
rs10938397	body mass index	3e-11
rs12608504	BMI-adjusted waist-hip ratio	7e-09
rs12608504	BMI-adjusted waist-hip ratio	5e-07
rs998584	BMI-adjusted waist-hip ratio, physical activity measurement	5e-21
rs2925979	BMI-adjusted waist-hip ratio, physical activity measurement	2e-08
rs17024393	physical activity measurement, body mass index	2e-15
rs3810291	physical activity measurement, body mass index	2e-09
rs17024393	physical activity measurement, body mass index	4e-06
rs2531995	physical activity measurement, body mass index	1e-06
rs4929923	physical activity measurement, body mass index	2e-10
rs2531995	physical activity measurement, body mass index	2e-11
rs17024393	physical activity measurement, body mass index	2e-15
rs10938397	physical activity measurement, body mass index	3e-20
rs10938397	physical activity measurement, body mass index	2e-21
rs40067	physical activity measurement, body mass index	1e-08
rs987237	physical activity measurement, body mass index	2e-16
rs12608504	BMI-adjusted waist circumference	6e-08
rs10938397	physical activity measurement, body mass index	2e-11
rs40067	physical activity measurement, body mass index	6e-06
rs987237	physical activity measurement, body mass index	7e-10
rs4929923	physical activity measurement, body mass index	2e-09
rs2531995	physical activity measurement, body mass index	5e-07
rs40067	physical activity measurement, body mass index	1e-08
rs987237	physical activity measurement, body mass index	3e-15
rs4929923	physical activity measurement, body mass index	9e-11
rs2531995	physical activity measurement, body mass index	1e-11
rs17024393	physical activity measurement, body mass index	9e-11
rs17024393	physical activity measurement, body mass index	8e-07
rs998584	BMI-adjusted waist circumference	8e-24
rs3810291	body mass index	1e-13
rs3810291	body mass index	1e-06
rs3810291	body mass index	2e-06
rs10938397	body mass index	3e-07
rs3810291	body mass index	2e-09
rs3810291	body mass index	4e-07
rs17024393	body mass index	1e-09
rs17024393	body mass index	4e-06
rs10938397	body mass index	2e-12
rs10938397	body mass index	4e-18
rs10938397	body mass index	5e-08
rs998584	BMI-adjusted waist-hip ratio, physical activity measurement	5e-21
rs2925979	BMI-adjusted waist-hip ratio, physical activity measurement	2e-08
rs998584	BMI-adjusted waist-hip ratio, physical activity measurement	1e-18
rs2531995	physical activity measurement, body mass index	6e-06
rs987237	physical activity measurement, body mass index	4e-15
rs2531995	physical activity measurement, body mass index	5e-11
rs17024393	physical activity measurement, body mass index	1e-13
rs10938397	physical activity measurement, body mass index	2e-19
rs40067	physical activity measurement, body mass index	3e-08
rs1042034	total cholesterol measurement	3e-18
rs1042034	total cholesterol measurement	2e-12
rs1507153	Sjogren syndrome	7e-07
rs9686661	triglyceride measurement	4e-18
rs9686661	triglyceride measurement	5e-20
rs645040	triglyceride measurement	2e-06
rs645040	triglyceride measurement	4e-06
rs1042034	triglyceride measurement	3e-67
rs1042034	triglyceride measurement	7e-07
rs1042034	triglyceride measurement	1e-72
rs9987289	triglyceride measurement	2e-07
rs12967135	body height	5e-07
rs10808546	low density lipoprotein cholesterol measurement	3e-32
rs10808546	low density lipoprotein cholesterol measurement	2e-35
rs2925979	triglyceride measurement	3e-10
rs2925979	triglyceride measurement	2e-12
rs7132908	waist circumference	2e-09
rs12967135	waist circumference	3e-11
rs2814944	total cholesterol measurement	9e-06
rs3810291	body mass index	4e-11
rs998584	BMI-adjusted waist circumference	4e-11
rs998584	BMI-adjusted waist circumference	4e-22
rs2531995	physical activity measurement, body mass index	1e-06
rs10938397	physical activity measurement, body mass index	9e-12
rs40067	physical activity measurement, body mass index	5e-06
rs987237	physical activity measurement, body mass index	3e-11
rs4929923	physical activity measurement, body mass index	1e-09
rs2531995	physical activity measurement, body mass index	1e-06
rs998584	BMI-adjusted waist circumference	3e-14
rs998584	BMI-adjusted waist-hip ratio, physical activity measurement	1e-19
rs998584	BMI-adjusted waist-hip ratio, physical activity measurement	3e-21
rs987237	physical activity measurement, body mass index	1e-07
rs2531995	physical activity measurement, body mass index	5e-06
rs17024393	physical activity measurement, body mass index	1e-09
rs10938397	physical activity measurement, body mass index	1e-10
rs987237	physical activity measurement, body mass index	6e-10
rs2925979	BMI-adjusted waist-hip ratio, physical activity measurement	2e-08
rs998584	BMI-adjusted waist-hip ratio	4e-18
rs998584	BMI-adjusted waist circumference	1e-06
rs998584	BMI-adjusted waist circumference	4e-19
rs998584	BMI-adjusted waist circumference	2e-10
rs998584	BMI-adjusted waist-hip ratio	4e-18
rs1534696	BMI-adjusted waist-hip ratio	6e-06
rs998584	BMI-adjusted waist-hip ratio	6e-17
rs2925979	type 2 diabetes mellitus	2e-09
rs4929923	physical activity measurement, body mass index	8e-09
rs2531995	physical activity measurement, body mass index	6e-06
rs17024393	physical activity measurement, body mass index	7e-14
rs4929923	physical activity measurement, body mass index	1e-09
rs2531995	physical activity measurement, body mass index	3e-11
rs17024393	body mass index	2e-09
rs10938397	body mass index	3e-08
rs998584	BMI-adjusted waist circumference, physical activity measurement	3e-25
rs10938397	body mass index	4e-08
rs3810291	body mass index	5e-08
rs10938397	body mass index	1e-07
rs4929923	body mass index	2e-08
rs2531995	body mass index	9e-10
rs17024393	body mass index	9e-13
rs10938397	body mass index	1e-14
rs40067	body mass index	1e-06
rs987237	body mass index	7e-14
rs17024393	physical activity measurement, body mass index	3e-09
rs10938397	physical activity measurement, body mass index	3e-11
rs987237	physical activity measurement, body mass index	7e-12
rs10938397	physical activity measurement, body mass index	2e-20
rs40067	physical activity measurement, body mass index	2e-07
rs998584	BMI-adjusted waist circumference, physical activity measurement	1e-14
rs10938397	body mass index	3e-09
rs2531995	body mass index	8e-10
rs987237	body mass index	7e-10
rs2531995	body mass index	3e-06
rs17024393	body mass index	9e-13
rs10938397	body mass index	2e-08
rs987237	body mass index	3e-11
rs4929923	body mass index	1e-07
rs2531995	body mass index	3e-06
rs10938397	body mass index	3e-14
rs40067	body mass index	1e-06
rs987237	body mass index	6e-13
rs4929923	body mass index	1e-08
rs3814424	intelligence	5e-13
rs2925979	type 2 diabetes mellitus	8e-07
rs2925979	type 2 diabetes mellitus	2e-08
rs2814944	coronary artery disease	2e-11
rs4929923	body mass index	3e-28
rs645040	body mass index	1e-21
rs676387	body mass index	2e-07
rs1452075	body mass index	3e-12
rs1579557	body mass index	2e-28
rs1580099	body mass index	7e-27
rs3814883	body mass index	7e-35
rs1421085	body mass index	1e-300
rs2925979	high density lipoprotein cholesterol measurement	5e-12
rs2925979	triglyceride measurement	7e-12
rs17513613	body mass index	6e-25
rs9816226	body mass index	1e-50
rs4929923	body mass index	2e-18
rs1431659	body mass index	2e-23
rs17024393	body mass index	7e-39
rs6575340	body mass index	5e-25
rs1421085	pulse pressure measurement	2e-10
rs4810479	heel bone mineral density	2e-10
rs2925979	high density lipoprotein cholesterol measurement	3e-13
rs2925979	high density lipoprotein cholesterol measurement	2e-25
rs2925979	high density lipoprotein cholesterol measurement	5e-28
rs2925979	high density lipoprotein cholesterol measurement	1e-44
rs2925979	high density lipoprotein cholesterol measurement	2e-14
rs998584	heel bone mineral density	4e-14
rs4671328	body mass index	3e-36
rs4740619	body mass index	3e-31
rs3810291	body mass index	3e-43
rs2925979	high density lipoprotein cholesterol measurement	4e-12
rs2925979	high density lipoprotein cholesterol measurement	4e-18
rs2925979	triglyceride measurement	1e-10
rs10203386	body mass index	1e-78
rs10783779	body mass index	5e-15
rs7084454	body mass index	5e-27
rs4740619	body mass index	3e-31
rs4790292	body mass index	7e-20
rs4929923	body mass index	3e-28
rs10930502	body mass index	3e-13
rs10938397	body mass index	2e-86
rs11611246	body mass index	2e-28
rs1458156	body mass index	3e-15
rs7132908	body mass index	5e-50
rs2925979	triglyceride measurement	4e-19
rs2925979	triglyceride measurement	9e-08
rs7132908	body mass index	5e-64
rs891387	body mass index	9e-35
rs11611246	body mass index	2e-28
rs7206608	body mass index	4e-10
rs11079849	body mass index	1e-24
rs2925979	high density lipoprotein cholesterol measurement	8e-32
rs2925979	triglyceride measurement	7e-21
rs12608504	waist-hip ratio	5e-46
rs2396625	body mass index	3e-24
rs349088	body mass index	4e-14
rs4671328	body mass index	3e-36
rs4740619	body mass index	3e-31
rs1363695	body mass index	2e-08
rs998584	body mass index	5e-10
rs10930502	body mass index	3e-13
rs10938397	body mass index	2e-86
rs891387	body mass index	9e-35
rs17724992	parental longevity	9e-07
rs1159974	body mass index	2e-11
rs1452075	body mass index	3e-12
rs4482463	body mass index	1e-20
rs17024393	body mass index	7e-39
rs1580099	body mass index	7e-27
rs6463489	body mass index	3e-10
rs11611246	body mass index	2e-28
rs2253310	body mass index	8e-20
rs10203386	body mass index	1e-78
rs10783779	body mass index	5e-15
rs2307111	body mass index	1e-46
rs2396625	body mass index	4e-21
rs1421085	body fat percentage	3e-50
rs10930502	body fat percentage	2e-09
rs1421085	body fat percentage	5e-21
rs7132908	lean body mass	3e-09
rs3810291	lean body mass	5e-10
rs2307111	diastolic blood pressure	4e-08
rs1421085	body fat percentage	2e-32
rs6545714	body fat percentage	2e-08
rs6545714	body fat percentage	3e-11
rs1421085	lean body mass	4e-62
rs2531995	lean body mass	1e-09
rs1421085	lean body mass	2e-26
rs2531995	lean body mass	3e-07
rs987237	waist circumference	1e-34
rs1421085	waist circumference	3e-166
rs2531995	lean body mass	9e-14
rs10938397	lean body mass	4e-14
rs10938397	lean body mass	3e-11
rs2925979	triglyceride measurement	7e-08
rs2925979	BMI-adjusted waist-hip ratio	2e-37
rs12608504	BMI-adjusted waist-hip ratio	2e-46
rs998584	BMI-adjusted waist-hip ratio	3e-168
rs2925979	triglyceride measurement	7e-07
rs2925979	triglyceride measurement	2e-06
rs2925979	triglyceride measurement	4e-12
rs545608	adolescent idiopathic scoliosis	1e-08
rs2307111	visceral adipose tissue measurement	1e-24
rs40067	visceral adipose tissue measurement	2e-13
rs2253310	visceral adipose tissue measurement	3e-16
rs7132908	visceral adipose tissue measurement	1e-23
rs7982447	visceral adipose tissue measurement	2e-11
rs4929923	visceral adipose tissue measurement	4e-12
rs8015400	visceral adipose tissue measurement	5e-14
rs3810291	visceral adipose tissue measurement	4e-16
rs10203386	body mass index	1e-11
rs987237	waist circumference	5e-12
rs7132908	body mass index	4e-11
rs1421085	base metabolic rate measurement	9e-47
rs545608	body mass index	4e-17
rs1421085	waist circumference	3e-52
rs987237	body mass index	2e-16
rs1421085	hip circumference	2e-48
rs13322435	birth weight	1e-09
rs9816226	high density lipoprotein cholesterol measurement	1e-22
rs9816226	high density lipoprotein cholesterol measurement	7e-12
rs3810291	lean body mass	3e-07
rs1421085	lean body mass	1e-38
rs2925979	high density lipoprotein cholesterol measurement	7e-13
rs645040	serum alanine aminotransferase measurement	4e-08
rs174548	serum metabolite measurement	3e-14
rs174548	serum metabolite measurement	3e-33
rs174548	serum metabolite measurement	1e-39
rs174548	serum metabolite measurement	8e-14
rs174548	serum metabolite measurement	1e-15
rs174548	serum metabolite measurement	5e-12
rs174548	serum metabolite measurement	6e-14
rs41741	serum gamma-glutamyl transferase measurement	5e-09
rs1421085	body mass index	2e-75
rs10938397	body mass index	6e-13
rs3810291	body mass index	2e-10
rs17024393	body mass index	6e-08
rs17724992	body mass index	1e-06
rs2925979	high density lipoprotein cholesterol measurement	1e-22
rs12608504	waist-hip ratio	5e-08
rs2925979	waist-hip ratio	5e-08
rs998584	waist-hip ratio	5e-08
rs2925979	triglyceride measurement	4e-08
rs2925979	triglyceride measurement	1e-11
rs2925979	triglyceride measurement	5e-21
rs2925979	high density lipoprotein cholesterol measurement	5e-14
rs2925979	high density lipoprotein cholesterol measurement	8e-39
rs1534696	metabolic syndrome	9e-11
rs9987289	metabolic syndrome	3e-15
rs998584	metabolic syndrome	4e-27
rs2925979	metabolic syndrome	3e-18
rs3814883	metabolic syndrome	2e-09
rs2307111	metabolic syndrome	5e-08
rs4482463	visceral adipose tissue measurement	2e-14
rs1421085	hip circumference	2e-152
rs1421085	base metabolic rate measurement	9e-154
rs545608	body mass index	2e-63
rs10203386	body mass index	8e-43
rs13322435	birth weight	6e-48
rs987237	body mass index	8e-43
rs7132908	body mass index	4e-32
rs1534696	BMI-adjusted waist-hip ratio	3e-44
rs4755720	waist-hip ratio	4e-13
rs7206608	body mass index	1e-12
rs4671328	body mass index	1e-27
rs987237	waist-hip ratio	1e-19
rs10808546	waist-hip ratio	7e-07
rs10872224	waist-hip ratio	6e-11
rs12608504	waist-hip ratio	5e-46
rs891387	waist-hip ratio	4e-14
rs987237	waist-hip ratio	1e-19
rs645040	waist-hip ratio	1e-14
rs2925979	BMI-adjusted waist-hip ratio	7e-46
rs12608504	BMI-adjusted waist-hip ratio	3e-47
rs7206608	waist-hip ratio	2e-11
rs645040	waist-hip ratio	1e-14
rs6545714	waist-hip ratio	9e-16
rs6545714	body mass index	4e-32
rs6577584	body mass index	3e-11
rs9816226	body mass index	1e-50
rs10808546	BMI-adjusted waist-hip ratio	2e-20
rs1431659	waist-hip ratio	1e-12
rs1452075	waist-hip ratio	1e-10
rs1458156	waist-hip ratio	2e-12
rs1534696	waist-hip ratio	4e-39
rs17513613	waist-hip ratio	5e-12
rs2925979	waist-hip ratio	2e-31
rs1534696	waist-hip ratio	4e-39
rs2925979	waist-hip ratio	2e-31
rs174548	esterified cholesterol measurement	1e-08
rs7084454	body mass index	5e-27
rs7144011	body mass index	2e-40
rs11165643	body mass index	4e-24
rs1363695	body mass index	8e-10
rs1431659	body mass index	2e-23
rs998584	triglyceride measurement	5e-89
rs2925979	triglyceride measurement	1e-49
rs6916318	triglyceride measurement	2e-40
rs2925979	adiponectin measurement	6e-36
rs1534696	high density lipoprotein cholesterol measurement	3e-18
rs3814883	high density lipoprotein cholesterol measurement	7e-16
rs1431659	high density lipoprotein cholesterol measurement	3e-09
rs2307111	type 2 diabetes mellitus	2e-16
rs7132908	alcohol consumption measurement	4e-08
rs9987289	low density lipoprotein cholesterol measurement	5e-36
rs1421085	fat intake measurement	7e-12
rs9686661	low density lipoprotein cholesterol measurement	1e-08
rs7241918	low density lipoprotein cholesterol measurement	1e-08
rs3814883	triglyceride measurement	1e-13
rs4755720	high density lipoprotein cholesterol measurement	1e-08
rs1421085	longitudinal BMI measurement, age at assessment	3e-30
rs10938397	longitudinal BMI measurement	3e-08
rs6545714	type 2 diabetes mellitus	9e-09
rs2814944	bipolar disorder, body mass index	4e-08
rs9987289	high density lipoprotein cholesterol measurement	7e-155
rs2925979	high density lipoprotein cholesterol measurement	2e-73
rs998584	high density lipoprotein cholesterol measurement	3e-71
rs2307111	high density lipoprotein cholesterol measurement	2e-22
rs2925979	high density lipoprotein cholesterol measurement	3e-12
rs7241918	high density lipoprotein cholesterol measurement	3e-27
rs12967135	high density lipoprotein cholesterol measurement	3e-06
rs1042034	high density lipoprotein cholesterol measurement	1e-21
rs998584	high density lipoprotein cholesterol measurement	3e-08
rs9987289	high density lipoprotein cholesterol measurement	1e-20
rs2307111	pulse pressure measurement	2e-09
rs13322435	birth weight	1e-51
rs7132908	obesity	6e-15
rs9987289	low density lipoprotein cholesterol measurement	1e-18
rs1042034	triglyceride measurement	1e-22
rs998584	triglyceride measurement	3e-09
rs3814883	apolipoprotein A 1 measurement	8e-11
rs3810291	type 2 diabetes mellitus	9e-12
rs1421085	type 2 diabetes mellitus	3e-84
rs2925979	type 2 diabetes mellitus	1e-14
rs9987289	apolipoprotein A 1 measurement	9e-139
rs2925979	apolipoprotein A 1 measurement	7e-41
rs1421085	body mass index	9e-44
rs10930502	body mass index	1e-07
rs2307111	snoring measurement	2e-06
rs2307111	snoring measurement	2e-10
rs2307111	snoring measurement	5e-13
rs998584	low density lipoprotein cholesterol measurement	2e-10
rs998584	triglyceride measurement	7e-56
rs2925979	triglyceride measurement	9e-33
rs3814883	triglyceride measurement	1e-09
rs2925979	high density lipoprotein cholesterol measurement	2e-13
rs2298969	sleep duration, low density lipoprotein cholesterol measurement	4e-09
rs1138429	sleep duration, high density lipoprotein cholesterol measurement	1e-45
rs545608	body fat distribution	2e-36
rs545608	body fat distribution	2e-23
rs13322435	birth weight	6e-38
rs13322435	body height at birth	2e-27
rs1138429	high density lipoprotein cholesterol measurement	4e-46
rs13322435	infant head circumference	8e-11
rs4810479	triglyceride measurement	7e-14
rs10779835	serum metabolite measurement	2e-13
rs545608	body fat distribution	6e-12
rs998584	waist-hip ratio	3e-145
rs1534696	waist-hip ratio	2e-41
rs10779835	serum metabolite measurement	2e-10
rs10779835	serum metabolite measurement	6e-10
rs3810291	appendicular lean mass	2e-09
rs4810479	serum metabolite measurement	2e-12
rs4810479	serum metabolite measurement	7e-13
rs4810479	serum metabolite measurement	3e-11
rs2925979	waist-hip ratio	1e-34
rs4810479	serum metabolite measurement	5e-16
rs10779835	serum metabolite measurement	1e-06
rs1042034	serum metabolite measurement	2e-07
rs1042034	serum metabolite measurement	2e-07
rs4810479	serum metabolite measurement	3e-07
rs174548	skin aging measurement	2e-15
rs1042034	serum metabolite measurement	1e-09
rs1042034	serum metabolite measurement	5e-10
rs1421085	fasting blood insulin measurement	4e-13
rs1421085	fasting blood insulin measurement	1e-09
rs10779835	serum metabolite measurement	2e-13
rs545608	body fat distribution	1e-39
rs4810479	kit ligand measurement	3e-25
rs174548	serum metabolite measurement	7e-16
rs1042034	serum metabolite measurement	3e-10
rs4810479	serum metabolite measurement	5e-10
rs10779835	serum metabolite measurement	7e-06
rs2925979	HDL cholesterol change measurement	1e-19
rs4810479	HDL cholesterol change measurement	8e-34
rs545608	body fat distribution	3e-08
rs703965	high density lipoprotein cholesterol measurement	6e-09
rs10872224	intelligence	3e-27
rs1042034	obsolete_red blood cell distribution width	2e-18
rs1421085	energy intake	1e-16
rs11079849	intelligence	2e-08
rs7241918	C-reactive protein measurement	3e-08
rs1534696	BMI-adjusted waist circumference	1e-24
rs174548	eosinophil count	4e-27
rs4810479	high density lipoprotein cholesterol measurement	9e-10
rs4810479	high density lipoprotein cholesterol measurement	1e-13
rs1534696	BMI-adjusted waist-hip ratio	3e-48
rs13322435	erythrocyte count	1e-11
rs4755720	C-reactive protein measurement	1e-14
rs174548	eosinophil count	5e-31
rs4810479	low density lipoprotein particle size measurement	4e-10
rs2925979	BMI-adjusted waist-hip ratio	9e-41
rs4810479	high density lipoprotein cholesterol measurement	1e-12
rs261336	high density lipoprotein cholesterol measurement	4e-14
rs10808546	BMI-adjusted waist-hip ratio	2e-16
rs10203386	C-reactive protein measurement	5e-20
rs4810479	high density lipoprotein cholesterol measurement	4e-10
rs10872224	household income	1e-17
rs676387	Eczematoid dermatitis	1e-09
rs1452075	autism spectrum disorder, self reported educational attainment	3e-09
rs1452075	autism spectrum disorder	6e-07
rs2307111	snoring measurement	1e-11
rs9686661	type 2 diabetes mellitus	3e-11
rs4671328	chronotype measurement	1e-09
rs1421085	chronotype measurement	1e-25
rs3810291	age at menarche	3e-19
rs1421085	type 2 diabetes mellitus	4e-29
rs13322435	age at menarche	2e-15
rs10938397	age at menarche	5e-22
rs4755720	age at menarche	2e-16
rs7581217	body mass index	4e-10
rs998584	reticulocyte count	5e-30
rs9630985	body mass index	3e-18
rs998584	hemoglobin measurement	4e-24
rs6577584	body mass index	2e-09
rs2925979	BMI-adjusted waist circumference	1e-18
rs13322435	mean corpuscular hemoglobin concentration	2e-10
rs10203386	body mass index	7e-67
rs938875	migraine disorder, endometriosis	4e-06
rs4671328	body mass index	2e-28
rs1363695	body mass index	1e-08
rs779655	body mass index	8e-18
rs9987289	lymphocyte percentage of leukocytes	1e-13
rs7132908	obese body mass index status	2e-16
rs7132908	obese body mass index status	2e-31
rs7132908	body mass index	3e-49
rs3810291	age at diagnosis, type 2 diabetes mellitus	8e-08
rs4929923	body mass index	9e-19
rs1421085	chronotype measurement	8e-21
rs6575340	body mass index	1e-25
rs13322435	red blood cell density measurement	5e-13
rs13322435	platelet count	2e-22
rs7206608	body mass index	7e-10
rs1421085	type 2 diabetes mellitus	2e-48
rs2925979	type 2 diabetes mellitus	2e-09
rs11079849	body mass index	3e-24
rs4790292	body mass index	4e-22
rs7982447	body mass index	2e-11
rs1421085	preeclampsia, parental genotype effect measurement	1e-09
rs998584	coronary artery disease	2e-14
rs6754311	serum metabolite measurement	2e-12
rs6754311	serum metabolite measurement	2e-12
rs6754311	serum metabolite measurement	4e-17
rs676387	type 2 diabetes mellitus	3e-24
rs1534696	mean reticulocyte volume	1e-09
rs1421085	type 2 diabetes mellitus	1e-189
rs7132908	type 2 diabetes mellitus	7e-14
rs1042034	obsolete_red blood cell distribution width	2e-24
rs1421085	alcohol use disorder measurement	6e-14
rs7132908	alcohol consumption measurement	5e-09
rs1042034	obsolete_red blood cell distribution width	4e-23
rs174548	myeloid white cell count	4e-32
rs13322435	red blood cell density measurement	9e-13
rs998584	myeloid white cell count	9e-17
rs174548	myeloid white cell count	6e-36
rs4482463	type 2 diabetes mellitus	2e-08
rs7132908	type 2 diabetes mellitus	1e-12
rs545608	type 2 diabetes mellitus	7e-10
rs1421085	type 2 diabetes mellitus	6e-144
rs2925979	type 2 diabetes mellitus	2e-19
rs1421085	type 2 diabetes mellitus	1e-28
rs1421085	bone density, lean body mass	6e-14
rs1421085	lean body mass	0
rs998584	aspartate aminotransferase measurement	1e-16
rs645040	serum alanine aminotransferase measurement	3e-29
rs6916318	aspartate aminotransferase measurement	3e-08
rs3211995	erythrocyte count	2e-09
rs1421085	alcohol consumption measurement	9e-13
rs3814883	schizophrenia, intelligence, self reported educational attainment	2e-09
rs1042034	obsolete_red blood cell distribution width	6e-20
rs10808546	neutrophil count	1e-27
rs998584	reticulocyte count	1e-29
rs3810291	coffee consumption measurement	7e-09
rs10783779	self reported educational attainment	6e-06
rs10938397	age at menarche	4e-13
rs998584	leukocyte count	7e-09
rs3814424	conscientiousness measurement	6e-07
rs174548	platelet count	5e-23
rs9987289	lactate measurement	2e-09
rs9987289	lactate measurement	2e-07
rs7132908	body mass index	2e-18
rs987237	body mass index	2e-12
rs10938397	body mass index	2e-09
rs1421085	body mass index	5e-16
rs17024393	body mass index	3e-08
rs174548	cholesteryl ester 16:0 measurement	2e-10
rs4929923	age at menarche	1e-08
rs7241918	total cholesterol measurement	4e-18
rs998584	triglyceride measurement	3e-15
rs9686661	triglyceride measurement	3e-16
rs645040	triglyceride measurement	2e-12
rs174548	cholesteryl ester 20:5 measurement	8e-21
rs174548	serum metabolite measurement	1e-21
rs7075195	mean platelet volume	3e-18
rs7241918	high density lipoprotein cholesterol measurement	1e-44
rs2925979	high density lipoprotein cholesterol measurement	1e-19
rs12967135	high density lipoprotein cholesterol measurement	4e-08
rs9987289	total cholesterol measurement	2e-36
rs9987289	low density lipoprotein cholesterol measurement	9e-24
rs9987289	high density lipoprotein cholesterol measurement	2e-41
rs998584	high density lipoprotein cholesterol measurement	2e-11
rs174548	phosphatidylcholine 32:0 measurement	5e-06
rs4929923	age at menarche	6e-06
rs9686661	triglyceride measurement	2e-16
rs998584	reticulocyte count	3e-13
rs174548	basophil count, eosinophil count	4e-11
rs9987289	low density lipoprotein cholesterol measurement	1e-22
rs9987289	total cholesterol measurement	1e-34
rs10808546	high density lipoprotein cholesterol measurement	1e-26
rs2925979	high density lipoprotein cholesterol measurement	9e-22
rs645040	triglyceride measurement, C-reactive protein measurement	5e-11
rs9987289	triglyceride measurement, C-reactive protein measurement	3e-14
rs12967135	high density lipoprotein cholesterol measurement	4e-10
rs9987289	low density lipoprotein cholesterol measurement, C-reactive protein measurement	2e-24
rs13244268	high density lipoprotein cholesterol measurement	1e-13
rs9987289	high density lipoprotein cholesterol measurement	1e-39
rs1421085	alcohol use disorder measurement, alcohol dependence	2e-11
rs41741	smoking status measurement	8e-10
rs2307111	body mass index	9e-32
rs10808546	triglyceride measurement	5e-07
rs3810291	smoking status measurement	2e-08
rs17115145	systolic blood pressure	4e-10
rs10938397	body mass index	1e-13
rs1421085	body mass index	7e-29
rs2307111	body mass index	7e-06
rs2531995	body mass index	5e-09
rs174548	low density lipoprotein cholesterol measurement	2e-10
rs9987289	C-reactive protein measurement	6e-14
rs9987289	high density lipoprotein cholesterol measurement	8e-18
rs1042034	high density lipoprotein cholesterol measurement	2e-12
rs6142206	testosterone measurement	5e-11
rs9987289	testosterone measurement	2e-13
rs3810291	comparative body size at age 10, self-reported	6e-23
rs3810291	body height	4e-27
rs3814883	body height	8e-27
rs7206608	body height	3e-11
rs4790292	body height	1e-17
rs11079849	body height	6e-17
rs645040	serum alanine aminotransferase measurement	2e-10
rs2396625	body height	1e-12
rs8015400	body height	7e-18
rs1458156	body height	1e-11
rs7132908	body height	8e-40
rs2925979	sex hormone-binding globulin measurement	2e-16
rs645040	alkaline phosphatase measurement	1e-08
rs4671328	body height	2e-21
rs4482463	body height	2e-13
rs10779835	body height	1e-08
rs2253310	body height	9e-14
rs3814883	bipolar disorder	2e-09
rs6575340	body height	1e-20
rs2925979	sex hormone-binding globulin measurement	3e-20
rs9987289	sex hormone-binding globulin measurement	2e-19
rs998584	high density lipoprotein cholesterol measurement	2e-15
rs2925979	high density lipoprotein cholesterol measurement	2e-18
rs2307111	body height	7e-33
rs3814883	schizophrenia	7e-12
rs998584	sex hormone-binding globulin measurement	2e-31
rs998584	sex hormone-binding globulin measurement	7e-16
rs2925979	sex hormone-binding globulin measurement	6e-14
rs9987289	sex hormone-binding globulin measurement	1e-26
rs7132908	comparative body size at age 10, self-reported	2e-104
rs174548	high density lipoprotein cholesterol measurement	6e-06
rs2925979	high density lipoprotein cholesterol measurement	1e-06
rs9686661	triglyceride measurement	7e-06
rs998584	triglyceride measurement	3e-06
rs9987289	triglyceride measurement	3e-06
rs998584	waist-hip ratio	2e-06
rs998584	waist-hip ratio	2e-06
rs998584	waist-hip ratio	3e-10
rs9987289	testosterone measurement	6e-15
rs2925979	sex hormone-binding globulin measurement	1e-26
rs2307111	comparative body size at age 10, self-reported	1e-09
rs174548	total cholesterol measurement	2e-06
rs10808546	total cholesterol measurement	4e-06
rs9987289	total cholesterol measurement	3e-07
rs1042034	triglyceride measurement	4e-08
rs10808546	triglyceride measurement	1e-10
rs1421085	type 2 diabetes mellitus	1e-28
rs10808546	leukocyte count	1e-13
rs9816226	body mass index	5e-09
rs174548	eicosapentaenoic acid measurement	1e-12
rs1421085	comparative body size at age 10, self-reported	6e-242
rs174548	triglyceride measurement	1e-10
rs998584	high density lipoprotein cholesterol measurement	5e-40
rs2307111	high density lipoprotein cholesterol measurement	3e-16
rs2925979	high density lipoprotein cholesterol measurement	6e-27
rs998584	heel bone mineral density	8e-15
rs10734924	self reported educational attainment	1e-11
rs2015407	systemic lupus erythematosus	6e-06
rs6575340	self reported educational attainment	4e-10
rs11079810	total cholesterol measurement, triglyceride measurement, low density lipoprotein cholesterol measurement, high density lipoprotein cholesterol measurement	4e-10
rs645040	Agents acting on the renin-angiotensin system use measurement	5e-08
rs998584	HMG CoA reductase inhibitor use measurement	6e-12
rs645040	HMG CoA reductase inhibitor use measurement	2e-10
rs3814424	Agents acting on the renin-angiotensin system use measurement	2e-09
rs1421085	HMG CoA reductase inhibitor use measurement	5e-15
rs7601028	uric acid measurement	2e-07
rs7601028	uric acid measurement	7e-06
rs998584	Calcium channel blocker use measurement	5e-10
rs11079849	cognitive function measurement	6e-11
rs11079849	cognitive function measurement	2e-10
rs174548	triglyceride measurement	5e-14
rs174548	high density lipoprotein cholesterol measurement	1e-12
rs2925979	adiponectin measurement	2e-10
rs9987289	metabolic syndrome	4e-08
rs9987289	triglyceride measurement, high density lipoprotein cholesterol measurement	1e-08
rs174548	phospholipid measurement	5e-08
rs1421085	obesity	1e-28
rs1421085	obesity	7e-18
rs1421085	obesity	5e-13
rs9987289	low density lipoprotein cholesterol measurement	7e-15
rs9987289	total cholesterol measurement	9e-24
rs7241918	total cholesterol measurement	2e-19
rs645040	triglyceride measurement	3e-08
rs1042034	triglyceride measurement	1e-45
rs9686661	triglyceride measurement	1e-10
rs2814944	high density lipoprotein cholesterol measurement	4e-09
rs12967135	high density lipoprotein cholesterol measurement	7e-09
rs7241918	high density lipoprotein cholesterol measurement	3e-49
rs1042034	high density lipoprotein cholesterol measurement	1e-30
rs9987289	high density lipoprotein cholesterol measurement	6e-25
rs2925979	high density lipoprotein cholesterol measurement	2e-11
rs10938397	body mass index	3e-16
rs1421085	obesity	3e-28
rs987237	obesity	2e-11
rs9987289	C-reactive protein measurement	3e-13
rs2925979	adiponectin measurement	3e-21
rs998584	adiponectin measurement	3e-08
rs703965	bipolar disorder	8e-06
rs703965	bipolar disorder	8e-06
rs174548	albumin:globulin ratio measurement	4e-08
rs2307111	obesity	3e-12
rs1421085	obesity	6e-39
rs9816226	obesity	2e-13
rs2531995	obesity	4e-08
rs10938397	obesity	3e-34
rs9816226	obesity	2e-14
rs10938397	body mass index	2e-13
rs987237	body mass index	2e-11
rs1421085	energy intake	1e-09
rs4757144	schizophrenia	5e-06
rs9686661	triglyceride measurement, body fat percentage	2e-20
rs9686661	high density lipoprotein cholesterol measurement	9e-14
rs998584	triglyceride measurement, body fat percentage	3e-16
rs998584	high density lipoprotein cholesterol measurement	3e-13
rs9987289	high density lipoprotein cholesterol measurement	2e-27
rs998584	triglyceride measurement, body mass index	3e-16
rs998584	body mass index, coronary artery disease	5e-10
rs9686661	type 2 diabetes mellitus	5e-09
rs998584	body mass index, high density lipoprotein cholesterol measurement	6e-15
rs1421085	obesity	2e-16
rs645040	lipoprotein A measurement	5e-22
rs1042034	vitamin D measurement	1e-09
rs13322435	calcium measurement	2e-15
rs2925979	appendicular lean mass	2e-11
rs3814424	unipolar depression	2e-30
rs2925979	BMI-adjusted adiponectin measurement	7e-07
rs6575340	mathematical ability	1e-14
rs174548	lysophosphatidylcholine 20:5 measurement	2e-23
rs987237	body mass index	3e-20
rs174548	triacylglycerol 58:10 measurement	8e-17
rs10938397	body mass index	4e-31
rs9816226	body mass index	2e-18
rs3810291	body mass index	2e-12
rs7075195	mean platelet volume	2e-44
rs2275543	pimelic acid measurement, 3-methyladipic acid measurement	4e-06
rs174548	lysophosphatidylethanolamine 20:4 measurement	7e-16
rs3810291	body mass index	6e-16
rs10938397	hip circumference	3e-09
rs7144011	hip circumference	9e-13
rs3810291	hip circumference	2e-08
rs17024393	hip circumference	2e-10
rs10938397	hip circumference	9e-17
rs174548	delta-6 desaturase measurement	2e-38
rs17024393	body mass index	2e-13
rs17513613	body mass index	3e-06
rs17724992	body mass index	8e-09
rs4740619	body mass index	6e-09
rs12608504	BMI-adjusted waist circumference	7e-06
rs10938397	hip circumference	7e-12
rs7144011	hip circumference	2e-11
rs998584	body mass index	3e-06
rs998584	BMI-adjusted waist circumference	6e-15
rs998584	BMI-adjusted waist circumference	4e-30
rs174548	cis/trans-18:2 fatty acid measurement, trans fatty acid measurement	5e-15
rs12608504	BMI-adjusted waist circumference	1e-08
rs17024393	hip circumference	3e-10
rs174548	dihomo-gamma-linolenic acid measurement	7e-31
rs1421085	type 2 diabetes mellitus	4e-15
rs9987289	total cholesterol measurement	1e-21
rs2307111	type 2 diabetes mellitus	3e-08
rs7144011	type 2 diabetes mellitus	2e-08
rs2925979	type 2 diabetes mellitus	9e-12
rs11162351	urinary albumin to creatinine ratio	3e-08
rs2307111	type 2 diabetes mellitus	2e-15
rs2307111	type 2 diabetes mellitus	5e-12
rs9686661	testosterone measurement	1e-14
rs9987289	glycine measurement	2e-49
rs17024393	grip strength measurement	2e-08
rs1421085	grip strength measurement	5e-38
rs10203386	grip strength measurement	2e-20
rs4755720	grip strength measurement	6e-09
rs40067	grip strength measurement	2e-09
rs6499240	grip strength measurement	4e-12
rs11162351	albuminuria	2e-08
rs645040	testosterone measurement	2e-35
rs1421085	testosterone measurement	1e-11
rs10203386	grip strength measurement	2e-23
rs2307111	type 2 diabetes mellitus	3e-06
rs1421085	chronotype measurement	5e-32
rs7144011	body mass index	3e-20
rs11611246	body mass index	2e-12
rs17724992	body mass index	5e-07
rs17513613	body mass index	2e-07
rs3810291	body mass index	8e-19
rs40067	body mass index	2e-07
rs4740619	body mass index	4e-10
rs10938397	body mass index	1e-47
rs2925979	triglyceride measurement	3e-10
rs998584	triglyceride measurement	2e-54
rs1421085	chronotype measurement	5e-32
rs11165643	body mass index	3e-13
rs17024393	body mass index	6e-13
rs4671328	body mass index	5e-18
rs3814424	neuroticism measurement	2e-09
rs10808546	Abdominal Aortic Aneurysm	1e-10
rs10938397	coronary artery disease	1e-09
rs10938397	heart failure, body fat percentage	4e-10
rs998584	BMI-adjusted hip circumference	3e-21
rs6916318	BMI-adjusted hip circumference	2e-11
rs2925979	apolipoprotein A 1 measurement	3e-27
rs645040	serum alanine aminotransferase measurement	1e-31
rs3759012	serum albumin measurement	1e-14
rs998584	BMI-adjusted waist-hip ratio	2e-18
rs998584	BMI-adjusted waist-hip ratio	8e-19
rs3814424	unipolar depression	7e-18
rs13322435	serum alanine aminotransferase measurement	7e-16
rs13322435	aspartate aminotransferase measurement	7e-09
rs2925979	high density lipoprotein cholesterol measurement	1e-48
rs4790292	aspartate aminotransferase measurement, serum alanine aminotransferase measurement, low density lipoprotein triglyceride measurement, high density lipoprotein cholesterol measurement, sex hormone-binding globulin measurement	4e-09
rs10938397	aspartate aminotransferase measurement, serum alanine aminotransferase measurement, low density lipoprotein triglyceride measurement, high density lipoprotein cholesterol measurement, sex hormone-binding globulin measurement	2e-36
rs7132908	aspartate aminotransferase measurement, serum alanine aminotransferase measurement, low density lipoprotein triglyceride measurement, high density lipoprotein cholesterol measurement, sex hormone-binding globulin measurement	5e-33
rs998584	serum alanine aminotransferase measurement	3e-18
rs3810291	serum alanine aminotransferase measurement	2e-06
rs10938397	serum alanine aminotransferase measurement	5e-06
rs998584	aspartate aminotransferase measurement	4e-18
rs6575340	aspartate aminotransferase measurement, serum alanine aminotransferase measurement, low density lipoprotein triglyceride measurement, high density lipoprotein cholesterol measurement, sex hormone-binding globulin measurement	1e-12
rs11079849	aspartate aminotransferase measurement, serum alanine aminotransferase measurement, low density lipoprotein triglyceride measurement, high density lipoprotein cholesterol measurement, sex hormone-binding globulin measurement	2e-13
rs11165643	aspartate aminotransferase measurement, serum alanine aminotransferase measurement, low density lipoprotein triglyceride measurement, high density lipoprotein cholesterol measurement, sex hormone-binding globulin measurement	4e-16
rs3810291	aspartate aminotransferase measurement, serum alanine aminotransferase measurement, low density lipoprotein triglyceride measurement, high density lipoprotein cholesterol measurement, sex hormone-binding globulin measurement	1e-19
rs4377779	aspartate aminotransferase measurement, serum alanine aminotransferase measurement, low density lipoprotein triglyceride measurement, high density lipoprotein cholesterol measurement, sex hormone-binding globulin measurement	1e-11
rs429343	aspartate aminotransferase measurement, serum alanine aminotransferase measurement, low density lipoprotein triglyceride measurement, high density lipoprotein cholesterol measurement, sex hormone-binding globulin measurement	2e-09
rs998584	insulin measurement	2e-10
rs9987289	glucose measurement	1e-07
rs10734924	mathematical ability	7e-10
rs1421085	fat body mass	6e-21
rs7132908	fat body mass	9e-13
rs987237	fat body mass	8e-07
rs1362910	mathematical ability	6e-15
rs11079849	cognitive function measurement, self reported educational attainment	8e-11
rs676387	cortical surface area measurement	5e-10
rs10808546	neutrophil-to-lymphocyte ratio	2e-16
rs6916318	serum gamma-glutamyl transferase measurement	5e-13
rs1534696	BMI-adjusted waist circumference	6e-32
rs2066295	BMI-adjusted waist circumference	4e-16
rs2925979	apolipoprotein B measurement	1e-10
rs1421085	subcutaneous adipose tissue measurement	2e-21
rs1730858	serum gamma-glutamyl transferase measurement	2e-17
rs998584	BMI-adjusted waist-hip ratio	2e-134
rs3759012	blood protein measurement	7e-12
rs2925979	sex hormone-binding globulin measurement	6e-10
rs2925979	triglyceride measurement	2e-36
rs1534696	BMI-adjusted waist-hip ratio	6e-55
rs6142206	urate measurement	2e-17
rs174548	phosphatidylcholine measurement	1e-67
rs174548	phosphatidylcholine measurement	2e-114
rs174548	phosphatidylcholine measurement	4e-32
rs261336	phosphatidylcholine measurement	7e-26
rs174548	phosphatidylcholine measurement	3e-31
rs174548	phosphatidylcholine measurement	4e-15
rs174548	phosphatidylcholine measurement	5e-47
rs6754311	gut microbiome measurement	7e-14
rs174548	phosphatidylcholine measurement	6e-29
rs174548	phosphatidylcholine measurement	1e-17
rs174548	phosphatidylcholine measurement	3e-119
rs174548	phosphatidylcholine measurement	4e-115
rs174548	phosphatidylcholine measurement	5e-25
rs174548	phosphatidylcholine measurement	2e-26
rs174548	phosphatidylcholine measurement	8e-50
rs174548	phosphatidylcholine measurement	5e-25
rs174548	phosphatidylcholine measurement	8e-26
rs174548	phosphatidylcholine measurement	3e-32
rs174548	phosphatidylcholine measurement	2e-64
rs998584	BMI-adjusted waist circumference	6e-129
rs2925979	HbA1c measurement	2e-10
rs998584	body fat percentage	1e-09
rs11165643	body fat percentage	1e-21
rs4790292	body fat percentage	6e-24
rs10938397	body fat percentage	7e-41
rs7132908	body fat percentage	1e-36
rs998584	sex hormone-binding globulin measurement	8e-19
rs11079849	sex hormone-binding globulin measurement	2e-10
rs3810291	sex hormone-binding globulin measurement	6e-13
rs429343	triglyceride measurement	2e-06
rs998584	triglyceride measurement	4e-96
rs3810291	triglyceride measurement	1e-07
rs2925979	BMI-adjusted waist circumference	1e-33
rs4377779	body fat percentage	1e-12
rs429343	body fat percentage	4e-13
rs3810291	body fat percentage	1e-13
rs6575340	body fat percentage	9e-18
rs11079849	body fat percentage	6e-17
rs6575340	high density lipoprotein cholesterol measurement	4e-06
rs11079849	high density lipoprotein cholesterol measurement	1e-07
rs3810291	high density lipoprotein cholesterol measurement	4e-15
rs998584	high density lipoprotein cholesterol measurement	2e-83
rs7132908	high density lipoprotein cholesterol measurement	9e-08
rs429343	high density lipoprotein cholesterol measurement	6e-08
rs998584	aspartate aminotransferase measurement, serum alanine aminotransferase measurement, low density lipoprotein triglyceride measurement, high density lipoprotein cholesterol measurement, sex hormone-binding globulin measurement	2e-122
rs3810291	glucose measurement	3e-09
rs3814883	brain measurement	2e-14
rs9987289	glucose measurement	3e-26
rs998584	high density lipoprotein cholesterol measurement	7e-56
rs1534696	high density lipoprotein cholesterol measurement	2e-19
rs9987289	high density lipoprotein cholesterol measurement	1e-115
rs2307111	high density lipoprotein cholesterol measurement	5e-17
rs2925979	high density lipoprotein cholesterol measurement	7e-60
rs174548	phosphatidylcholine measurement	2e-36
rs174548	phosphatidylinositol measurement	7e-20
rs174548	phosphatidylcholine measurement	1e-15
rs174548	phosphatidylcholine measurement	4e-13
rs174548	phosphatidylcholine measurement	3e-21
rs174548	phosphatidylcholine measurement	8e-47
rs174548	phosphatidylcholine measurement	1e-16
rs174548	phosphatidylcholine measurement	5e-30
rs174548	phosphatidylcholine measurement	1e-37
rs174548	phosphatidylcholine measurement	3e-12
rs174548	phosphatidylcholine measurement	6e-53
rs174548	phosphatidylcholine measurement	2e-30
rs174548	phosphatidylcholine measurement	4e-37
rs174548	phosphatidylcholine measurement	9e-19
rs174548	phosphatidylcholine measurement	8e-19
rs174548	phosphatidylcholine measurement	9e-19
rs174548	phosphatidylcholine measurement	1e-18
rs174548	phosphatidylcholine measurement	8e-19
rs174548	phosphatidylcholine measurement	9e-19
rs174548	phosphatidylcholine measurement	1e-18
rs174548	phosphatidylcholine measurement	8e-19
rs174548	phosphatidylcholine measurement	1e-18
rs174548	phosphatidylcholine measurement	9e-19
rs174548	phosphatidylcholine measurement	1e-18
rs174548	phosphatidylcholine measurement	8e-19
rs174548	phosphatidylcholine measurement	9e-19
rs174548	phosphatidylcholine measurement	9e-19
rs174548	phosphatidylcholine measurement	8e-19
rs174548	phosphatidylcholine measurement	1e-18
rs174548	phosphatidylcholine measurement	1e-18
rs174548	phosphatidylcholine measurement	1e-18
rs174548	phosphatidylcholine measurement	8e-19
rs174548	phosphatidylcholine measurement	8e-19
rs174548	phosphatidylcholine measurement	8e-19
rs174548	phosphatidylcholine measurement	1e-18
rs174548	phosphatidylcholine measurement	9e-19
rs174548	phosphatidylcholine measurement	1e-18
rs174548	phosphatidylcholine measurement	8e-19
rs174548	phosphatidylcholine measurement	9e-19
rs174548	phosphatidylcholine measurement	9e-19
rs174548	hemoglobin measurement	6e-39
rs998584	hemoglobin A1 measurement	4e-22
rs2925979	BMI-adjusted hip circumference	5e-23
rs4755720	C-reactive protein measurement	5e-16
rs998584	familial hyperlipidemia	9e-17
rs998584	familial hyperlipidemia	5e-20
rs2925979	BMI-adjusted waist-hip ratio	4e-58
rs1452075	educational attainment	4e-09
rs998584	familial hyperlipidemia	1e-06
rs1534696	BMI-adjusted hip circumference	7e-21
rs174548	cholesteryl ester 20:3 measurement	2e-25
rs174548	cholesteryl ester 20:5 measurement	8e-19
rs174548	phosphatidylethanolamine measurement	9e-15
rs174548	phosphatidylethanolamine measurement	7e-64
rs174548	phosphatidylcholine measurement	9e-19
rs174548	phosphatidylcholine measurement	6e-36
rs174548	phosphatidylcholine measurement	2e-19
rs174548	phosphatidylcholine measurement	1e-68
rs174548	phosphatidylcholine measurement	2e-42
rs174548	phosphatidylcholine measurement	4e-58
rs261336	phosphatidylcholine measurement	4e-67
rs174548	cholesteryl ester 20:4 measurement	8e-19
rs174548	phosphatidylethanolamine measurement	6e-26
rs174548	phosphatidylethanolamine measurement	5e-13
rs174548	phosphatidylethanolamine measurement	2e-76
rs174548	phosphatidylethanolamine measurement	5e-62
rs261336	phosphatidylethanolamine measurement	1e-60
rs261336	phosphatidylethanolamine measurement	1e-15
rs174548	lysophosphatidylethanolamine measurement	5e-267
rs174548	lysophosphatidylethanolamine measurement	3e-70
rs174548	lysophosphatidylethanolamine measurement	2e-19
rs174548	lysophosphatidylethanolamine measurement	4e-10
rs174548	phosphatidate measurement	4e-10
rs174548	phosphatidate measurement	1e-18
rs174548	phosphatidylcholine measurement	1e-18
rs174548	phosphatidylethanolamine measurement	4e-79
rs174548	phosphatidylethanolamine measurement	5e-23
rs174548	phosphatidylethanolamine measurement	2e-16
rs174548	phosphatidylethanolamine measurement	7e-18
rs174548	phosphatidylethanolamine measurement	2e-142
rs174548	phosphatidylethanolamine measurement	9e-19
rs174548	phosphatidylinositol measurement	2e-26
rs174548	phosphatidylinositol measurement	6e-15
rs174548	phosphatidylinositol measurement	9e-92
rs174548	phosphatidylinositol measurement	1e-40
rs174548	phosphatidylinositol measurement	1e-18
rs174548	sphingomyelin measurement	2e-12
rs174548	sphingomyelin measurement	8e-20
rs174548	sphingomyelin measurement	2e-19
rs174548	triglyceride measurement	1e-30
rs174548	triglyceride measurement	1e-56
rs174548	triglyceride measurement	7e-25
rs174548	triglyceride measurement	3e-55
rs174548	triglyceride measurement	2e-23
rs174548	triglyceride measurement	7e-16
rs174548	triglyceride measurement	6e-33
rs174548	phosphatidylethanolamine measurement	9e-46
rs261336	phosphatidylethanolamine measurement	2e-29
rs174548	phosphatidylethanolamine measurement	7e-30
rs174548	phosphatidylethanolamine measurement	1e-55
rs261336	phosphatidylethanolamine measurement	5e-15
rs261336	phosphatidylethanolamine measurement	9e-54
rs174548	phosphatidylinositol measurement	5e-39
rs174548	glycerophospholipid measurement	1e-18
rs174548	glycerophospholipid measurement	1e-18
rs174548	glycerophospholipid measurement	1e-18
rs174548	phosphatidylcholine measurement	4e-69
rs174548	phosphatidylcholine measurement	3e-91
rs261336	phosphatidylcholine measurement	3e-51
rs174548	phosphatidylinositol measurement	7e-32
rs174548	phosphatidylcholine measurement	3e-22
rs174548	phosphatidylinositol measurement	1e-18
rs261336	phosphatidylcholine measurement	4e-61
rs174548	phosphatidylinositol measurement	1e-18
rs174548	triglyceride measurement	6e-26
rs174548	triglyceride measurement	3e-15
rs174548	triglyceride measurement	6e-13
rs174548	triglyceride measurement	2e-18
rs174548	cholesteryl ester 18:3 measurement	1e-18
rs174548	phosphatidate measurement	1e-18
rs174548	phosphatidate measurement	9e-19
rs174548	phosphatidate measurement	9e-19
rs174548	phosphatidylinositol measurement	1e-18
rs174548	triglyceride measurement	1e-18
rs174548	triglyceride measurement	1e-18
rs174548	cholesteryl ester 16:0 measurement	6e-24
rs174548	cholesteryl ester 18:2 measurement	3e-12
rs174548	cholesteryl ester 18:3 measurement	3e-36
rs174548	phosphatidylethanolamine measurement	1e-34
rs174548	phosphatidylethanolamine measurement	2e-23
rs174548	phosphatidylethanolamine measurement	1e-24
rs174548	phosphatidylethanolamine measurement	5e-48
rs174548	phosphatidylethanolamine measurement	9e-72
rs174548	phosphatidylethanolamine measurement	8e-13
rs174548	phosphatidylethanolamine measurement	4e-16
rs174548	glycerophospholipid measurement	7e-19
rs174548	glycerophospholipid measurement	5e-24
rs174548	glycerophospholipid measurement	3e-25
rs174548	phosphatidylserines measurement	3e-28
rs174548	phosphatidylserines measurement	3e-41
rs174548	phosphatidylserines measurement	3e-10
rs174548	phosphatidylserines measurement	2e-18
rs174548	phosphatidylserines measurement	1e-18
rs174548	phosphatidylserines measurement	8e-19
rs174548	phosphatidylserines measurement	1e-18
rs174548	phosphatidylserines measurement	1e-18
rs174548	diacylglycerol 36:2 measurement	4e-13
rs174548	diacylglycerol 36:3 measurement	2e-12
rs174548	diacylglycerol 34:2 measurement	4e-10
rs174548	phosphatidylethanolamine measurement	9e-19
rs174548	fatty acid measurement	1e-38
rs174548	fatty acid measurement	2e-33
rs174548	fatty acid measurement	8e-19
rs174548	fatty acid measurement	9e-19
rs174548	fatty acid measurement	2e-11
rs174548	lysophosphatidylcholine measurement	3e-16
rs174548	lysophosphatidylcholine measurement	4e-238
rs174548	fatty acid measurement	1e-18
rs174548	sphingomyelin measurement	8e-19
rs174548	triglyceride measurement	1e-18
rs174548	phosphatidylethanolamine measurement	9e-19
rs174548	phosphatidylethanolamine measurement	5e-24
rs174548	phosphatidylethanolamine measurement	9e-19
rs261336	lysophosphatidylethanolamine measurement	7e-11
rs174548	lysophosphatidylethanolamine measurement	8e-38
rs174548	lysophosphatidylcholine measurement	9e-19
rs174548	lysophosphatidylcholine measurement	5e-26
rs174548	phosphatidylinositol measurement	9e-19
rs174548	phosphatidylinositol measurement	1e-18
rs1042034	phosphatidylethanolamine measurement	1e-12
rs174548	cholesteryl ester 22:6 measurement	5e-29
rs174548	cholesteryl ester measurement	7e-11
rs174548	cholesteryl ester 20:5 measurement	2e-140
rs174548	diacylglycerol 38:4 measurement	4e-67
rs174548	diacylglycerol 38:3 measurement	6e-100
rs174548	diglyceride measurement	2e-28
rs174548	diacylglycerol 38:5 measurement	2e-66
rs174548	phosphatidylinositol measurement	4e-17
rs174548	phosphatidylinositol measurement	3e-32
rs174548	phosphatidylinositol measurement	9e-23
rs174548	fatty acid measurement	8e-109
rs174548	fatty acid measurement	4e-13
rs174548	fatty acid measurement	2e-13
rs174548	phosphatidylcholine measurement	8e-40
rs261336	phosphatidylcholine measurement	3e-42
rs174548	phosphatidylcholine measurement	6e-24
rs174548	phosphatidylcholine measurement	2e-32
rs174548	phosphatidylcholine measurement	3e-10
rs174548	phosphatidylcholine measurement	5e-71
rs174548	phosphatidylinositol measurement	9e-19
rs174548	triglyceride measurement	1e-18
rs2925979	high density lipoprotein cholesterol measurement	1e-10
rs7241918	intermediate density lipoprotein measurement	7e-15
rs7241918	high density lipoprotein cholesterol measurement	1e-26
rs998584	high density lipoprotein cholesterol measurement	2e-21
rs2925979	high density lipoprotein cholesterol measurement	3e-17
rs998584	high density lipoprotein cholesterol measurement	3e-21
rs2925979	high density lipoprotein cholesterol measurement	3e-23
rs2925979	low density lipoprotein cholesterol measurement, free cholesterol:total lipids ratio	6e-20
rs4810479	low density lipoprotein particle size measurement	4e-10
rs2925979	triglycerides:total lipids ratio, high density lipoprotein cholesterol measurement	2e-20
rs9987289	cholesterol:total lipids ratio, low density lipoprotein cholesterol measurement	1e-17
rs2307111	free cholesterol measurement, high density lipoprotein cholesterol measurement	8e-13
rs2925979	triglyceride measurement, high density lipoprotein cholesterol measurement	1e-08
rs2925979	triglycerides:total lipids ratio, high density lipoprotein cholesterol measurement	3e-21
rs998584	triglycerides:total lipids ratio, high density lipoprotein cholesterol measurement	4e-24
rs2925979	very low density lipoprotein cholesterol measurement, phospholipid measurement	1e-15
rs998584	very low density lipoprotein cholesterol measurement, phospholipid measurement	4e-17
rs998584	very low density lipoprotein cholesterol measurement, phospholipids:total lipids ratio	1e-10
rs2925979	free cholesterol:total lipids ratio, high density lipoprotein cholesterol measurement	9e-17
rs2925979	lipid measurement, high density lipoprotein cholesterol measurement	6e-11
rs7241918	lipid measurement, high density lipoprotein cholesterol measurement	8e-84
rs9987289	sex hormone-binding globulin measurement	3e-15
rs7241918	phospholipid measurement, high density lipoprotein cholesterol measurement	2e-83
rs645040	cholesteryl esters:total lipids ratio, intermediate density lipoprotein measurement	2e-25
rs2925979	lipid measurement, high density lipoprotein cholesterol measurement	5e-20
rs7241918	lipid measurement, high density lipoprotein cholesterol measurement	1e-38
rs2925979	high density lipoprotein cholesterol measurement	6e-20
rs7241918	high density lipoprotein cholesterol measurement	3e-37
rs2307111	high density lipoprotein cholesterol measurement	3e-13
rs998584	high density lipoprotein cholesterol measurement	8e-22
rs2925979	total cholesterol measurement, very low density lipoprotein cholesterol measurement	2e-12
rs2925979	cholesteryl ester measurement, very low density lipoprotein cholesterol measurement	4e-10
rs998584	cholesteryl ester measurement, very low density lipoprotein cholesterol measurement	6e-11
rs7241918	phospholipid measurement, high density lipoprotein cholesterol measurement	5e-87
rs2925979	phospholipid measurement, high density lipoprotein cholesterol measurement	1e-08
rs2925979	lifestyle measurement, maximum cigarettes per day measurement	1e-07
rs2925979	lipid measurement, high density lipoprotein cholesterol measurement	1e-15
rs7241918	lipid measurement, high density lipoprotein cholesterol measurement	2e-76
rs7241918	lipid measurement, intermediate density lipoprotein measurement	1e-12
rs2307111	lipid measurement, high density lipoprotein cholesterol measurement	4e-11
rs998584	lipid measurement, high density lipoprotein cholesterol measurement	2e-21
rs998584	total cholesterol measurement, very low density lipoprotein cholesterol measurement	4e-14
rs2925979	triglycerides:total lipids ratio, low density lipoprotein cholesterol measurement	7e-12
rs2307111	free cholesterol:total lipids ratio, high density lipoprotein cholesterol measurement	8e-19
rs2925979	free cholesterol measurement, high density lipoprotein cholesterol measurement	9e-14
rs2925979	triglyceride measurement, low density lipoprotein cholesterol measurement	7e-10
rs2925979	triglycerides:total lipids ratio, low density lipoprotein cholesterol measurement	5e-10
rs2925979	apolipoprotein A 1 measurement	6e-13
rs7241918	apolipoprotein A 1 measurement	3e-81
rs2307111	cholesteryl ester measurement, high density lipoprotein cholesterol measurement	3e-10
rs2307111	high density lipoprotein particle size measurement	3e-09
rs998584	high density lipoprotein particle size measurement	6e-21
rs2925979	cholesterol:total lipids ratio, low density lipoprotein cholesterol measurement	1e-09
rs2925979	very low density lipoprotein cholesterol measurement, cholesteryl esters:total lipids ratio	5e-09
rs2925979	free cholesterol measurement, very low density lipoprotein cholesterol measurement	2e-14
rs998584	free cholesterol measurement, very low density lipoprotein cholesterol measurement	8e-17
rs7241918	free cholesterol measurement, high density lipoprotein cholesterol measurement	2e-75
rs2925979	cholesteryl esters:total lipids ratio, high density lipoprotein cholesterol measurement	1e-16
rs998584	cholesteryl esters:total lipids ratio, high density lipoprotein cholesterol measurement	3e-16
rs2925979	cholesteryl ester measurement, high density lipoprotein cholesterol measurement	7e-17
rs7241918	cholesteryl ester measurement, high density lipoprotein cholesterol measurement	1e-65
rs2925979	cholesteryl ester measurement, high density lipoprotein cholesterol measurement	2e-22
rs7241918	cholesteryl ester measurement, high density lipoprotein cholesterol measurement	8e-53
rs998584	triglyceride measurement, high density lipoprotein cholesterol measurement	1e-09
rs2925979	high density lipoprotein particle size measurement	7e-17
rs645040	phospholipids:total lipids ratio, intermediate density lipoprotein measurement	2e-25
rs7241918	phospholipid measurement, intermediate density lipoprotein measurement	1e-10
rs2925979	free cholesterol measurement, high density lipoprotein cholesterol measurement	8e-20
rs7241918	free cholesterol measurement, high density lipoprotein cholesterol measurement	1e-30
rs2307111	free cholesterol measurement, high density lipoprotein cholesterol measurement	2e-13
rs2925979	triglyceride measurement, low density lipoprotein cholesterol measurement	3e-08
rs2925979	cholesterol:total lipids ratio, high density lipoprotein cholesterol measurement	2e-20
rs998584	cholesterol:total lipids ratio, high density lipoprotein cholesterol measurement	3e-19
rs2925979	low density lipoprotein cholesterol measurement, free cholesterol:total lipids ratio	2e-14
rs998584	low density lipoprotein cholesterol measurement, free cholesterol:total lipids ratio	4e-13
rs2307111	lipid measurement, high density lipoprotein cholesterol measurement	5e-08
rs2925979	free cholesterol measurement, high density lipoprotein cholesterol measurement	2e-16
rs7241918	free cholesterol measurement, high density lipoprotein cholesterol measurement	2e-58
rs2925979	cholesterol:total lipids ratio, intermediate density lipoprotein measurement	1e-14
rs2925979	total cholesterol measurement, high density lipoprotein cholesterol measurement	1e-22
rs7241918	total cholesterol measurement, high density lipoprotein cholesterol measurement	9e-28
rs998584	cholesterol:total lipids ratio, high density lipoprotein cholesterol measurement	3e-22
rs2925979	cholesterol:total lipids ratio, high density lipoprotein cholesterol measurement	8e-19
rs2307111	cholesteryl ester measurement, high density lipoprotein cholesterol measurement	5e-13
rs998584	cholesteryl ester measurement, high density lipoprotein cholesterol measurement	2e-25
rs2307111	phospholipids:total lipids ratio, high density lipoprotein cholesterol measurement	6e-13
rs7241918	apolipoprotein A 1 measurement, apolipoprotein B measurement	3e-18
rs7241918	total cholesterol measurement, intermediate density lipoprotein measurement	7e-13
rs2307111	total cholesterol measurement, high density lipoprotein cholesterol measurement	3e-13
rs998584	total cholesterol measurement, high density lipoprotein cholesterol measurement	9e-25
rs2925979	triglycerides:total lipids ratio, intermediate density lipoprotein measurement	8e-17
rs2925979	triglyceride measurement, very low density lipoprotein cholesterol measurement	4e-14
rs2925979	very low density lipoprotein cholesterol measurement, phospholipids:total lipids ratio	3e-10
rs998584	triglyceride measurement, very low density lipoprotein cholesterol measurement	1e-16
rs4810479	fatty acid measurement, linoleic acid measurement	4e-17
rs2925979	phospholipids:total lipids ratio, high density lipoprotein cholesterol measurement	7e-17
rs998584	triglycerides:total lipids ratio, high density lipoprotein cholesterol measurement	4e-20
rs9987289	choline measurement	2e-42
rs2925979	phospholipid measurement, high density lipoprotein cholesterol measurement	2e-13
rs2925979	cholesteryl esters:total lipids ratio, intermediate density lipoprotein measurement	7e-12
rs2925979	phospholipid measurement, high density lipoprotein cholesterol measurement	5e-19
rs7241918	phospholipid measurement, high density lipoprotein cholesterol measurement	7e-44
rs2307111	phospholipid measurement, high density lipoprotein cholesterol measurement	7e-09
rs998584	phospholipid measurement, high density lipoprotein cholesterol measurement	1e-19
rs2925979	very low density lipoprotein cholesterol measurement, lipid measurement	2e-14
rs998584	very low density lipoprotein cholesterol measurement, lipid measurement	1e-16
rs2925979	very low density lipoprotein cholesterol measurement	6e-15
rs998584	very low density lipoprotein cholesterol measurement	1e-16
rs2925979	very low density lipoprotein cholesterol measurement, cholesterol:total lipids ratio	1e-16
rs1534696	triglyceride:HDL cholesterol ratio	4e-16
rs3814883	triglyceride:HDL cholesterol ratio	2e-15
rs9987289	sex hormone-binding globulin measurement	2e-09
rs9987289	sex hormone-binding globulin measurement	9e-16
rs2925979	fatty acid measurement	7e-12
rs998584	fatty acid measurement	4e-12
rs2275543	triglyceride:HDL cholesterol ratio	9e-06
rs9987289	phospholipid measurement	2e-40
rs998584	fatty acid measurement	7e-11
rs2925979	triglyceride measurement, high density lipoprotein cholesterol measurement	9e-18
rs998584	triglyceride measurement, high density lipoprotein cholesterol measurement	2e-18
rs2925979	very low density lipoprotein cholesterol measurement, cholesterol:total lipids ratio	3e-11
rs998584	free cholesterol measurement, very low density lipoprotein cholesterol measurement	5e-08
rs2925979	free cholesterol:total lipids ratio, high density lipoprotein cholesterol measurement	3e-13
rs7241918	free cholesterol:total lipids ratio, high density lipoprotein cholesterol measurement	3e-38
rs2925979	free cholesterol measurement, high density lipoprotein cholesterol measurement	6e-13
rs2307111	free cholesterol:total lipids ratio, high density lipoprotein cholesterol measurement	1e-08
rs998584	free cholesterol:total lipids ratio, high density lipoprotein cholesterol measurement	4e-20
rs998584	lipid measurement, high density lipoprotein cholesterol measurement	3e-18
rs2925979	total cholesterol measurement, very low density lipoprotein cholesterol measurement	7e-12
rs998584	total cholesterol measurement, very low density lipoprotein cholesterol measurement	3e-13
rs2925979	very low density lipoprotein cholesterol measurement, cholesterol:total lipids ratio	3e-13
rs998584	cholesteryl ester measurement, very low density lipoprotein cholesterol measurement	2e-11
rs676387	brain measurement	3e-12
rs998584	cholesteryl ester measurement, chylomicron measurement, very low density lipoprotein cholesterol measurement	2e-11
rs645040	serum alanine aminotransferase measurement	1e-08
rs2925979	cholesteryl ester measurement, chylomicron measurement, very low density lipoprotein cholesterol measurement	5e-12
rs174548	proprotein convertase subtilisin/kexin type 9 measurement	2e-07
rs174548	proprotein convertase subtilisin/kexin type 9 measurement	2e-06
rs13322435	serum alanine aminotransferase measurement	1e-15
rs4810479	alkaline phosphatase measurement	1e-18
rs2925979	BMI-adjusted waist-hip ratio	4e-58
rs6916318	aspartate aminotransferase measurement	3e-12
rs998584	aspartate aminotransferase measurement	1e-16
rs6916318	non-alcoholic fatty liver disease	4e-08
rs13322435	aspartate aminotransferase measurement	3e-09
rs2925979	type 2 diabetes mellitus	2e-11
rs7132908	type 2 diabetes mellitus	3e-09
rs645040	alkaline phosphatase measurement	9e-33
rs2531995	serum albumin measurement	1e-09
rs17024393	body mass index	7e-18
rs2925979	sex hormone-binding globulin measurement	3e-18
rs998584	BMI-adjusted waist-hip ratio	7e-138
rs1534696	triglyceride:HDL cholesterol ratio	7e-17
rs3810291	triglyceride:HDL cholesterol ratio	4e-06
rs998584	triglyceride measurement, low density lipoprotein cholesterol measurement	4e-12
rs2925979	triglyceride measurement, very low density lipoprotein cholesterol measurement	8e-15
rs998584	total cholesterol measurement, high density lipoprotein cholesterol measurement	9e-20
rs2925979	triglyceride measurement, very low density lipoprotein cholesterol measurement	4e-16
rs998584	triglyceride measurement, very low density lipoprotein cholesterol measurement	1e-16
rs2925979	triglyceride measurement, very low density lipoprotein cholesterol measurement	2e-12
rs3211995	open-angle glaucoma	7e-09
rs2925979	triglycerides:total lipids ratio, very low density lipoprotein cholesterol measurement	1e-15
rs645040	cholesteryl ester measurement, high density lipoprotein cholesterol measurement	1e-12
rs998584	triglyceride:HDL cholesterol ratio	6e-54
rs2925979	triglyceride:HDL cholesterol ratio	8e-67
rs2925979	very low density lipoprotein cholesterol measurement, free cholesterol:total lipids ratio	1e-17
rs998584	very low density lipoprotein cholesterol measurement, lipid measurement	2e-10
rs1534696	BMI-adjusted waist-hip ratio	2e-55
rs998584	triglyceride measurement	8e-15
rs2925979	triglyceride measurement	3e-14
rs2925979	cholesteryl ester measurement, high density lipoprotein cholesterol measurement	2e-18
rs7241918	cholesteryl ester measurement, high density lipoprotein cholesterol measurement	6e-09
rs2925979	very low density lipoprotein cholesterol measurement, phospholipid measurement	3e-14
rs998584	very low density lipoprotein cholesterol measurement, phospholipid measurement	5e-15
rs2925979	very low density lipoprotein cholesterol measurement	2e-15
rs998584	free cholesterol measurement, chylomicron measurement, very low density lipoprotein cholesterol measurement	4e-11
rs2925979	sex hormone-binding globulin measurement	9e-12
rs2275543	triglyceride:HDL cholesterol ratio	6e-13
rs3814883	triglyceride:HDL cholesterol ratio	1e-09
rs2925979	low density lipoprotein cholesterol measurement, free cholesterol:total lipids ratio	6e-10
rs2925979	triglyceride measurement, very low density lipoprotein cholesterol measurement	2e-18
rs2925979	triglycerides:total lipids ratio, very low density lipoprotein cholesterol measurement	2e-13
rs998584	very low density lipoprotein cholesterol measurement, lipid measurement	3e-12
rs2925979	phospholipid measurement, high density lipoprotein cholesterol measurement	1e-14
rs7241918	phospholipid measurement, high density lipoprotein cholesterol measurement	2e-11
rs998584	phospholipid measurement, high density lipoprotein cholesterol measurement	2e-18
rs998584	phospholipids:total lipids ratio, high density lipoprotein cholesterol measurement	3e-17
rs2925979	phospholipids:total lipids ratio, high density lipoprotein cholesterol measurement	6e-10
rs2925979	high density lipoprotein cholesterol measurement	3e-13
rs7241918	high density lipoprotein cholesterol measurement	2e-11
rs7241918	cholesteryl ester measurement, very low density lipoprotein cholesterol measurement	2e-12
rs2925979	very low density lipoprotein cholesterol measurement, cholesteryl esters:total lipids ratio	1e-17
rs2925979	very low density lipoprotein cholesterol measurement, free cholesterol:total lipids ratio	3e-13
rs998584	very low density lipoprotein cholesterol measurement, lipid measurement	3e-08
rs9987289	omega-3 polyunsaturated fatty acid measurement	3e-15
rs10779835	triglyceride:HDL cholesterol ratio	3e-150
rs998584	triglyceride:HDL cholesterol ratio	9e-86
rs2925979	triglyceride:HDL cholesterol ratio	2e-49
rs998584	triglyceride measurement, phospholipid measurement	6e-21
rs4810479	fatty acid measurement	2e-08
rs6754311	fatty acid measurement	7e-09
rs998584	triglyceride measurement, very low density lipoprotein cholesterol measurement	7e-16
rs2925979	very low density lipoprotein particle size measurement	4e-15
rs998584	very low density lipoprotein particle size measurement	6e-20
rs2925979	very low density lipoprotein cholesterol measurement, free cholesterol:total lipids ratio	9e-10
rs2925979	very low density lipoprotein cholesterol measurement, lipid measurement	4e-15
rs998584	very low density lipoprotein cholesterol measurement, lipid measurement	4e-16
rs998584	very low density lipoprotein cholesterol measurement	6e-17
rs2925979	chylomicron measurement, total cholesterol measurement, very low density lipoprotein cholesterol measurement	2e-12
rs2925979	triglyceride measurement, very low density lipoprotein cholesterol measurement	1e-13
rs998584	triglyceride measurement, very low density lipoprotein cholesterol measurement	7e-16
rs3814883	triglyceride:HDL cholesterol ratio	2e-08
rs2925979	high density lipoprotein cholesterol measurement	7e-13
rs7241918	high density lipoprotein cholesterol measurement	4e-83
rs2275543	triglyceride:HDL cholesterol ratio	6e-09
rs2925979	triglyceride measurement, low density lipoprotein cholesterol measurement	3e-12
rs2925979	triglycerides:total lipids ratio, low density lipoprotein cholesterol measurement	1e-14
rs2925979	triglyceride measurement, phospholipid measurement	3e-23
rs2925979	lipoprotein measurement	2e-09
rs7241918	cholesterol:total lipids ratio, high density lipoprotein cholesterol measurement	1e-23
rs998584	cholesteryl ester measurement, high density lipoprotein cholesterol measurement	2e-21
rs7241918	phospholipids:total lipids ratio, high density lipoprotein cholesterol measurement	6e-16
rs2925979	triglycerides:total lipids ratio, high density lipoprotein cholesterol measurement	2e-20
rs998584	triglycerides:total lipids ratio, high density lipoprotein cholesterol measurement	2e-22
rs2925979	very low density lipoprotein cholesterol measurement, cholesteryl esters:total lipids ratio	5e-21
rs7241918	very low density lipoprotein cholesterol measurement, cholesteryl esters:total lipids ratio	6e-09
rs998584	chylomicron measurement, total cholesterol measurement, very low density lipoprotein cholesterol measurement	4e-11
rs2925979	triglycerides:total lipids ratio, very low density lipoprotein cholesterol measurement	1e-18
rs2925979	sex hormone-binding globulin measurement	1e-17
rs2925979	fatty acid measurement	2e-10
rs2925979	triglycerides:total lipids ratio, high density lipoprotein cholesterol measurement	6e-24
rs998584	triglycerides:total lipids ratio, high density lipoprotein cholesterol measurement	4e-21
rs2925979	very low density lipoprotein cholesterol measurement, lipid measurement	3e-10
rs2925979	very low density lipoprotein cholesterol measurement	1e-11
rs998584	very low density lipoprotein cholesterol measurement	2e-11
rs9987289	lipoprotein measurement, phospholipid measurement	2e-38
rs2307111	lipoprotein measurement	2e-09
rs2925979	very low density lipoprotein cholesterol measurement, phospholipid measurement	5e-09
rs998584	very low density lipoprotein cholesterol measurement, phospholipid measurement	6e-10
rs2925979	very low density lipoprotein cholesterol measurement, lipid measurement	8e-11
rs2925979	lipid measurement, high density lipoprotein cholesterol measurement	4e-15
rs7241918	lipid measurement, high density lipoprotein cholesterol measurement	8e-10
rs998584	high density lipoprotein cholesterol measurement	5e-15
rs2925979	free cholesterol measurement, very low density lipoprotein cholesterol measurement	2e-13
rs2925979	very low density lipoprotein cholesterol measurement, cholesteryl esters:total lipids ratio	4e-13
rs2925979	cholesteryl ester measurement, very low density lipoprotein cholesterol measurement	6e-10
rs9686661	very low density lipoprotein cholesterol measurement, cholesteryl esters:total lipids ratio	2e-20
rs998584	free cholesterol measurement, very low density lipoprotein cholesterol measurement	3e-14
rs7241918	very low density lipoprotein cholesterol measurement, phospholipids:total lipids ratio	3e-25
rs645040	very low density lipoprotein cholesterol measurement, phospholipids:total lipids ratio	1e-24
rs2925979	very low density lipoprotein cholesterol measurement, phospholipids:total lipids ratio	7e-10
rs2925979	very low density lipoprotein cholesterol measurement, phospholipids:total lipids ratio	9e-11
rs3810291	triglyceride:HDL cholesterol ratio	3e-10
rs10779835	triglyceride:HDL cholesterol ratio	5e-74
rs998584	triglyceride:HDL cholesterol ratio	1e-40
rs2925979	triglyceride:HDL cholesterol ratio	6e-06
rs645040	total cholesterol measurement, high density lipoprotein cholesterol measurement	2e-09
rs10779835	triglyceride:HDL cholesterol ratio	2e-85
rs2925979	very low density lipoprotein cholesterol measurement, phospholipids:total lipids ratio	1e-17
rs998584	triglyceride measurement, very low density lipoprotein cholesterol measurement	2e-16
rs2925979	total cholesterol measurement, high density lipoprotein cholesterol measurement	2e-17
rs7241918	total cholesterol measurement, very low density lipoprotein cholesterol measurement	8e-11
rs2925979	triglycerides:total lipids ratio, very low density lipoprotein cholesterol measurement	2e-10
rs2925979	very low density lipoprotein cholesterol measurement, cholesterol:total lipids ratio	1e-19
rs2925979	free cholesterol measurement, chylomicron measurement, very low density lipoprotein cholesterol measurement	2e-12
rs998584	chylomicron measurement, triglyceride measurement, very low density lipoprotein cholesterol measurement	6e-10
rs2925979	total cholesterol measurement, high density lipoprotein cholesterol measurement	2e-16
rs7241918	total cholesterol measurement, high density lipoprotein cholesterol measurement	3e-68
rs2925979	chylomicron measurement, very low density lipoprotein cholesterol measurement, phospholipid measurement	5e-14
rs2925979	chylomicron measurement, triglyceride measurement, very low density lipoprotein cholesterol measurement	1e-10
rs7132908	body weight	3e-10
rs2925979	high density lipoprotein cholesterol measurement	3e-13
rs9987289	3-hydroxybutyrate measurement	1e-19
rs2307111	high density lipoprotein cholesterol measurement	5e-11
rs2925979	glycoprotein measurement	3e-11
rs7132908	body mass index	1e-08
rs2925979	chylomicron measurement, very low density lipoprotein cholesterol measurement	7e-13
rs998584	chylomicron measurement, very low density lipoprotein cholesterol measurement, phospholipid measurement	7e-12
rs2925979	high density lipoprotein cholesterol measurement	2e-21
rs7241918	high density lipoprotein cholesterol measurement	4e-55
rs2925979	chylomicron measurement, very low density lipoprotein cholesterol measurement, lipid measurement	1e-11
rs998584	chylomicron measurement, very low density lipoprotein cholesterol measurement, lipid measurement	1e-10
rs998584	chylomicron measurement, very low density lipoprotein cholesterol measurement	2e-11
rs676387	brain measurement	9e-20
rs9987289	docosahexaenoic acid measurement	1e-16
rs3211995	body mass index	4e-08
rs174548	phosphatidylethanolamine measurement	1e-14
rs174548	phosphatidylethanolamine measurement	3e-19
rs6754311	level of lactase/phlorizin hydrolase in blood serum	2e-65
rs1730858	serum gamma-glutamyl transferase measurement	3e-23
rs10938397	body mass index	1e-49
rs2307111	body mass index	1e-44
rs7928842	body mass index	1e-35
rs174548	phosphatidylcholine 33:1 measurement	9e-09
rs9987289	glycine measurement	2e-49
rs174548	phosphatidylethanolamine measurement	1e-24
rs174548	phosphatidylethanolamine measurement	5e-19
rs17024393	body weight	4e-17
rs174548	phosphatidylcholine measurement	1e-09
rs174548	phosphatidylcholine measurement	4e-08
rs676387	cortical surface area measurement	3e-09
rs2925979	hemoglobin A1 measurement	2e-10
rs174548	1-linoleoyl-2-linolenoyl-GPC (18:2/18:3) measurement	5e-24
rs174548	metabolite measurement	8e-12
rs1534696	BMI-adjusted hip circumference	9e-13
rs174548	hemoglobin A1 measurement	4e-29
rs11079849	cortical thickness	5e-18
rs174548	1-stearoyl-2-arachidonoyl-GPE (18:0/20:4) measurement	6e-14
rs10938397	body mass index	3e-53
rs10938397	body fat percentage	1e-32
rs1421085	waist circumference	9e-10
rs1421085	body fat percentage	2e-09
rs10938397	body fat percentage	9e-07
rs1421085	body mass index	5e-14
rs7241918	high density lipoprotein cholesterol measurement	6e-07
rs2307111	body mass index	1e-07
rs9987289	low density lipoprotein cholesterol measurement	1e-27
rs1421085	mean corpuscular hemoglobin	2e-09
rs17724992	systolic blood pressure	7e-12
rs998584	triglyceride measurement	4e-72
rs1421085	body mass index	9e-39
rs9987289	total cholesterol measurement	7e-65
rs2925979	triglyceride measurement	6e-40
rs7132908	body mass index	1e-39
rs174548	phosphatidylethanolamine measurement	5e-17
rs7132908	body weight	2e-46
rs1421085	body weight	3e-241
rs174548	phosphatidylinositol measurement	1e-08
rs2307111	body weight	1e-47
rs10938397	body mass index	3e-10
rs987237	body mass index	4e-07
rs3902840	body mass index	1e-09
rs2531995	body mass index	1e-06
rs9816226	body mass index	6e-08
rs2307111	pulse pressure measurement	4e-09
rs7132908	body mass index	3e-09
rs7132908	body mass index	3e-06
rs545608	body mass index	1e-07
rs7132908	body mass index	1e-07
rs545608	body mass index	3e-08
rs998584	diastolic blood pressure	1e-16
rs998584	HbA1c measurement	3e-26
rs998584	systolic blood pressure	2e-08
rs998584	low density lipoprotein cholesterol measurement	1e-18
rs998584	high density lipoprotein cholesterol measurement	3e-80
rs998584	BMI-adjusted waist-hip ratio	5e-139
rs998584	triglyceride measurement	3e-76
rs2066295	BMI-adjusted hip circumference	2e-29
rs3808436	platelet count	9e-09
rs998584	non-high density lipoprotein cholesterol measurement	2e-40
rs2307111	type 2 diabetes mellitus	4e-12
rs2925979	type 2 diabetes mellitus	4e-20
rs7132908	type 2 diabetes mellitus	1e-09
rs3810291	type 2 diabetes mellitus	8e-18
rs6499240	triglyceride measurement	4e-26
rs2925979	triglyceride measurement	3e-69
rs6499240	triglyceride measurement	3e-20
rs2925979	triglyceride measurement	9e-44
rs10930502	insomnia	7e-12
rs2307111	diastolic blood pressure	6e-15
rs998584	triglyceride measurement	8e-159
rs1042034	triglyceride measurement	4e-14
rs998584	triglyceride measurement	3e-08
rs998584	triglyceride measurement	2e-09
rs998584	triglyceride measurement	6e-94
rs10779835	non-high density lipoprotein cholesterol measurement	2e-19
rs2925979	non-high density lipoprotein cholesterol measurement	1e-08
rs2925979	high density lipoprotein cholesterol measurement	1e-10
rs998584	non-high density lipoprotein cholesterol measurement	2e-30
rs998584	total cholesterol measurement	2e-09
rs998584	high density lipoprotein cholesterol measurement	3e-60
rs1534696	high density lipoprotein cholesterol measurement	2e-17
rs9987289	high density lipoprotein cholesterol measurement	3e-198
rs2925979	high density lipoprotein cholesterol measurement	4e-12
rs4810479	high density lipoprotein cholesterol measurement	5e-16
rs7132908	type 2 diabetes mellitus	8e-06
rs2925979	type 2 diabetes mellitus	4e-07
rs2307111	high density lipoprotein cholesterol measurement	3e-18
rs2307111	type 2 diabetes mellitus	1e-14
rs7075195	aortic measurement	1e-09
rs7075195	aortic measurement	3e-09
rs1534696	high density lipoprotein cholesterol measurement	2e-27
rs2925979	high density lipoprotein cholesterol measurement	2e-128
rs3814883	high density lipoprotein cholesterol measurement	1e-16
rs2307111	high density lipoprotein cholesterol measurement	1e-29
rs174548	creatinine measurement	6e-11
rs4671328	Agents acting on the renin-angiotensin system use measurement	9e-09
rs3814424	Agents acting on the renin-angiotensin system use measurement	2e-12
rs9987289	low density lipoprotein cholesterol measurement	7e-104
rs7132908	high density lipoprotein cholesterol measurement	8e-10
rs174548	level of Phosphatidylcholine (O-18:1_20:3) in blood serum	3e-49
rs174548	level of Phosphatidylcholine (18:2_20:3) in blood serum	1e-31
rs174548	level of Phosphatidylcholine (O-16:0_22:5) in blood serum	8e-19
rs174548	level of Phosphatidylethanolamine (18:1_18:1) in blood serum	1e-27
rs1042034	triglyceride measurement	2e-20
rs1042034	level of Ceramide (d42:2) in blood serum	4e-08
rs1042034	level of Triacylglycerol (51:3) in blood serum	1e-08
rs1042034	triacylglycerol 52:4 measurement	1e-08
rs3814883	high density lipoprotein cholesterol measurement	6e-12
rs2925979	high density lipoprotein cholesterol measurement	3e-70
rs1042034	level of Diacylglycerol (18:1_18:1) in blood serum	5e-08
rs174548	level of Phosphatidylcholine (14:0_18:2) in blood serum	1e-25
rs17724992	smoking initiation	4e-21
rs2396625	educational attainment	1e-10
rs41741	educational attainment	3e-11
rs998584	abdominal:gluteofemoral adipose tissue ratio measurement	2e-12
rs1421085	abdominal:gluteofemoral adipose tissue ratio measurement	3e-19
rs998584	visceral adipose tissue measurement	1e-09
rs998584	visceral:gluteofemoral adipose tissue ratio measurement	4e-17
rs998584	gluteofemoral adipose tissue measurement	6e-31
rs13322435	abdominal adipose tissue measurement	2e-15
rs998584	visceral adipose tissue measurement	2e-15
rs998584	BMI-adjusted waist-hip ratio	1e-95
rs6916318	BMI-adjusted waist-hip ratio	5e-68
rs998584	BMI-adjusted waist-hip ratio	1e-09
rs6916318	BMI-adjusted waist-hip ratio	1e-08
rs174548	arachidonate 20:4n6-to-dihomo-linolenate 20:3n3 or n6 ratio	0
rs6916318	visceral:gluteofemoral adipose tissue ratio measurement	3e-08
rs13322435	visceral adipose tissue measurement	1e-10
rs2925979	gluteofemoral adipose tissue measurement	4e-10
rs13322435	visceral:abdominal adipose tissue ratio measurement	3e-16
rs998584	abdominal adipose tissue measurement	2e-11
rs998584	gluteofemoral adipose tissue measurement	2e-21
rs998584	abdominal:gluteofemoral adipose tissue ratio measurement	5e-16
rs4671328	insomnia	1e-09
rs1421085	clinical and behavioural ideal cardiovascular health	8e-37
rs9987289	omega-3 polyunsaturated fatty acid measurement	1e-15
rs9987289	docosahexaenoic acid measurement	5e-17
rs2925979	BMI-adjusted waist circumference	2e-36
rs9987289	total cholesterol measurement	1e-178
rs11079849	systolic blood pressure	3e-10
rs174548	arachidonate 20:4n6 measurement	1e-84
rs2925979	high density lipoprotein cholesterol measurement	4e-13
rs4810479	C-reactive protein measurement	4e-14
rs4755720	C-reactive protein measurement	4e-19
rs1421085	C-reactive protein measurement	2e-57
rs645040	serum alanine aminotransferase measurement	2e-11
rs11079849	alcohol consumption measurement	3e-17
rs2925979	high density lipoprotein cholesterol measurement	2e-33
rs2925979	triglyceride measurement	1e-17
rs7132908	alcohol consumption measurement	6e-27
rs17024393	C-reactive protein measurement	2e-11
rs2925979	triglyceride measurement	3e-07
rs6916318	BMI-adjusted hip circumference	4e-09
rs1421085	diet measurement	2e-43
rs10938397	diet measurement	4e-10
rs174548	1-adrenoyl-GPC (22:4) measurement	2e-24
rs9987289	serum albumin measurement	5e-15
rs645040	sex hormone-binding globulin measurement	2e-27
rs12967135	sex hormone-binding globulin measurement	6e-09
rs10930502	insomnia	6e-09
rs3814883	insomnia	3e-10
rs645040	testosterone measurement	3e-15
rs1534696	BMI-adjusted waist circumference	3e-33
rs998584	BMI-adjusted waist circumference	2e-117
rs3814883	insomnia	2e-13
rs2066295	insomnia	2e-14
rs41741	smoking initiation	3e-15
rs3814883	neuroimaging measurement	1e-15
rs11079849	neuroimaging measurement	2e-15
rs7132908	type 2 diabetes mellitus	3e-07
rs2925979	type 2 diabetes mellitus	7e-15
rs3810291	type 2 diabetes mellitus	3e-10
rs7132908	high density lipoprotein cholesterol measurement	1e-15
rs3810291	coffee consumption measurement	4e-10
rs174548	1-oleoyl-2-docosahexaenoyl-GPE (18:1/22:6) measurement	3e-21
rs174548	1-palmitoleoyl-2-linolenoyl-GPC (16:1/18:3) measurement	6e-75
rs174548	1-pentadecanoyl-2-arachidonoyl-GPC (15:0/20:4) measurement	4e-141
rs998584	BMI-adjusted hip circumference	1e-16
rs6754311	galactonate measurement	5e-14
rs174548	arachidonate 20:4n6 measurement	1e-92
rs174548	sphingomyelin measurement	2e-22
rs174548	X-24870 measurement	4e-30
rs998584	triglyceride measurement	1e-12
rs174548	1-palmitoyl-2-linoleoyl-GPC (16:0/18:2) measurement	6e-15
rs7982447	insomnia	4e-10
rs7132908	body mass index	6e-10
rs1421085	body fat percentage	3e-28
rs1421085	body mass index	5e-49
rs1421085	waist circumference	4e-30
rs1421085	hip circumference	5e-23
rs6142206	BMI-adjusted hip circumference	8e-10
rs2925979	high density lipoprotein cholesterol measurement	3e-24
rs4810479	stem Cell Factor measurement	2e-11
rs998584	triglyceride measurement	1e-89
rs6916318	triglyceride measurement	4e-40
rs3814883	triglyceride measurement	8e-13
rs2925979	triglyceride measurement	2e-44
rs1937433	body surface area	4e-09
rs10938397	body surface area	1e-17
rs2307111	body surface area	3e-33
rs3810291	alcohol consumption measurement	2e-07
rs7132908	body surface area	4e-32
rs645040	retinol measurement	4e-15
rs645040	X-11470 measurement	8e-12
rs3810291	body surface area	1e-19
rs8015400	body mass index	7e-08
rs8015400	body mass index	2e-14
rs3810291	thyroid stimulating hormone measurement	8e-12
rs3810291	body mass index	3e-51
rs998584	triglyceride measurement	8e-59
rs3814883	triglyceride measurement	3e-09
rs2925979	triglyceride measurement	5e-33
rs1452075	body mass index	3e-12
rs6577584	body mass index	2e-10
rs645040	body mass index	5e-25
rs1421085	cigarettes per day measurement	2e-11
rs12967135	cigarettes per day measurement	1e-19
rs4810479	phospholipids in LDL measurement	1e-13
rs7241918	phospholipids in HDL measurement	1e-66
rs349088	body mass index	9e-15
rs2925979	high density lipoprotein cholesterol measurement	1e-13
rs998584	high density lipoprotein cholesterol measurement	5e-12
rs11165643	body mass index	5e-30
rs10938397	body mass index	2e-114
rs2925979	triglyceride measurement	2e-10
rs2925979	triglycerides in VLDL measurement	1e-10
rs998584	triglyceride measurement	3e-12
rs998584	triglycerides in VLDL measurement	7e-13
rs2925979	cholesterol in large HDL measurement	2e-14
rs7241918	cholesterol in large HDL measurement	5e-22
rs998584	cholesteryl ester measurement	8e-19
rs40067	body mass index	1e-31
rs2925979	free cholesterol in large HDL measurement	1e-12
rs7241918	1-stearoyl-2-arachidonoyl-GPI (18:0/20:4) measurement	3e-11
rs7241918	free cholesterol in large HDL measurement	2e-24
rs2925979	cholesteryl ester measurement	6e-15
rs7241918	cholesteryl ester measurement	4e-21
rs998584	free cholesterol in large HDL measurement	2e-15
rs2925979	cholesterol in medium HDL measurement	4e-10
rs2925979	cholesteryl ester measurement	2e-10
rs174548	Sphingomyelin (d18:1/18:1, d18:2/18:0) measurement	9e-17
rs174548	Sphingomyelin (d18:1/20:1, d18:2/20:0) measurement	4e-20
rs998584	triglycerides in small HDL measurement	3e-15
rs2925979	triglycerides in small HDL measurement	5e-13
rs9987289	phospholipids:total lipids ratio	4e-10
rs2925979	cholesteryl esters to total lipids in very large VLDL percentage	4e-11
rs174548	sphingomyelin measurement	1e-12
rs2925979	cholesterol to total lipids in very large VLDL percentage	2e-11
rs2925979	triglycerides to total lipids in very large VLDL percentage	3e-10
rs7982447	body mass index	4e-15
rs2925979	free cholesterol in HDL measurement	3e-10
rs7241918	free cholesterol in HDL measurement	1e-46
rs10930502	smoking initiation	1e-13
rs2925979	high density lipoprotein particle size measurement	2e-10
rs2925979	very low density lipoprotein particle size measurement	4e-11
rs998584	high density lipoprotein particle size measurement	3e-15
rs9987289	3-hydroxybutyrate measurement	1e-10
rs9686661	triglycerides in chylomicrons and extremely large VLDL measurement	2e-18
rs9686661	free cholesterol in chylomicrons and extremely large VLDL measurement	2e-20
rs2925979	phospholipids in chylomicrons and extremely large VLDL measurement	3e-10
rs2925979	free cholesterol in large VLDL measurement	8e-10
rs2925979	phospholipids in large VLDL measurement	1e-10
rs4810479	cholesterol in large VLDL measurement	1e-13
rs998584	free cholesterol in large VLDL measurement	5e-13
rs998584	cholesterol in large VLDL measurement	1e-10
rs998584	phospholipids in large VLDL measurement	2e-13
rs998584	triglycerides in large VLDL measurement	8e-14
rs998584	triglycerides in medium VLDL measurement	2e-13
rs4810479	triglycerides in very small VLDL measurement	1e-10
rs7241918	cholesteryl ester measurement	8e-10
rs9686661	triglycerides in very small VLDL measurement	8e-19
rs998584	high density lipoprotein cholesterol measurement	8e-12
rs2925979	total lipids in very large HDL measurement	6e-10
rs998584	phospholipids in very large HDL measurement	9e-15
rs998584	total lipids in very large HDL measurement	2e-14
rs2925979	total lipids in large HDL	2e-12
rs7241918	total lipids in large HDL	1e-30
rs998584	phospholipids in large HDL measurement	2e-13
rs998584	total lipids in large HDL	5e-15
rs2925979	high density lipoprotein cholesterol measurement	2e-12
rs7241918	high density lipoprotein cholesterol measurement	3e-29
rs9816226	body mass index	7e-74
rs11611246	body mass index	3e-39
rs2298969	unipolar depression	3e-09
rs1421085	left ventricular mass	8e-10
rs4482463	body mass index	1e-22
rs4929923	body mass index	9e-32
rs4671328	body mass index	1e-34
rs6545714	body mass index	1e-31
rs1452075	body mass index	3e-17
rs3814883	high density lipoprotein cholesterol measurement	1e-16
rs1421085	high density lipoprotein cholesterol measurement	9e-33
rs987237	Drugs used in diabetes use measurement	2e-14
rs6142206	Drugs used in diabetes use measurement	1e-10
rs2307111	high density lipoprotein cholesterol measurement	1e-31
rs998584	high density lipoprotein cholesterol measurement	9e-26
rs1534696	high density lipoprotein cholesterol measurement	2e-13
rs9987289	high density lipoprotein cholesterol measurement	2e-38
rs3810291	high density lipoprotein cholesterol measurement	6e-15
rs2925979	high density lipoprotein cholesterol measurement	2e-34
rs2925979	cholesteryl ester measurement	2e-14
rs7241918	free cholesterol measurement	3e-13
rs645040	free cholesterol in VLDL measurement	7e-12
rs998584	cholesteryl ester measurement	8e-13
rs998584	very low density lipoprotein particle size measurement	8e-16
rs9987289	serum albumin measurement	2e-12
rs998584	very low density lipoprotein cholesterol measurement	2e-13
rs2925979	triglycerides in very large VLDL measurement	2e-11
rs2925979	very low density lipoprotein cholesterol measurement	3e-10
rs2925979	total lipids in large VLDL	7e-10
rs998584	free cholesterol in very large VLDL measurement	1e-10
rs998584	triglycerides in very large VLDL measurement	2e-13
rs998584	total lipids in large VLDL	2e-13
rs4810479	cholesterol in small VLDL measurement	8e-10
rs4810479	total lipids in small VLDL	1e-14
rs645040	cholesteryl ester measurement	4e-11
rs7241918	cholesterol in IDL measurement	4e-10
rs7241918	total lipids in IDL	6e-10
rs2925979	cholesteryl ester measurement	3e-12
rs998584	high density lipoprotein cholesterol measurement	2e-15
rs645040	very low density lipoprotein cholesterol measurement	2e-13
rs4810479	total lipids in LDL measurement	2e-10
rs7241918	total lipids in HDL measurement	8e-61
rs998584	triglycerides to phosphoglycerides ratio	5e-16
rs2925979	triglycerides to phosphoglycerides ratio	4e-16
rs2925979	very low density lipoprotein cholesterol measurement	8e-11
rs998584	very low density lipoprotein cholesterol measurement	3e-13
rs2925979	phospholipids in very large VLDL measurement	9e-10
rs4810479	phospholipids in very large VLDL measurement	3e-10
rs2925979	total lipids in very large VLDL measurement	2e-10
rs4810479	cholesterol in very large VLDL measurement	2e-11
rs4810479	cholesteryl ester measurement	7e-15
rs998584	cholesterol in very large VLDL measurement	8e-10
rs998584	phospholipids in very large VLDL measurement	2e-11
rs998584	total lipids in very large VLDL measurement	1e-12
rs2925979	triglycerides in large VLDL measurement	4e-10
rs2925979	triglycerides in small VLDL measurement	2e-13
rs4810479	cholesteryl ester measurement	3e-14
rs645040	phospholipids in very small VLDL measurement	8e-21
rs998584	triglycerides in small VLDL measurement	7e-14
rs7241918	cholesteryl ester measurement	1e-11
rs9686661	triglycerides in IDL measurement	1e-13
rs4810479	cholesterol in small LDL measurement	2e-12
rs4810479	cholesteryl ester measurement	1e-14
rs998584	triglycerides in small LDL measurement	5e-10
rs998584	cholesterol in very large HDL measurement	1e-15
rs2925979	cholesterol in very large HDL measurement	7e-12
rs998584	free cholesterol in very large HDL measurement	2e-11
rs998584	cholesteryl ester measurement	8e-17
rs2925979	phospholipids in large HDL measurement	8e-12
rs7241918	phospholipids in large HDL measurement	5e-35
rs2453763	body mass index	4e-13
rs998584	cholesterol in large HDL measurement	4e-18
rs1363695	body mass index	2e-10
rs2925979	cholesteryl esters to total lipids in medium VLDL percentage	2e-14
rs2925979	cholesterol to total lipids in medium VLDL percentage	1e-13
rs2925979	free cholesterol to total lipids in medium VLDL percentage	3e-11
rs998584	cholesterol to total lipids in medium VLDL percentage	8e-15
rs998584	cholesteryl esters to total lipids in medium VLDL percentage	2e-15
rs2925979	free cholesterol to total lipids in small VLDL percentage	2e-14
rs2925979	cholesterol to total lipids in small VLDL percentage	2e-10
rs2925979	cholesterol to total lipids in very small VLDL percentage	4e-15
rs998584	cholesteryl esters to total lipids in very small VLDL percentage	2e-12
rs2925979	cholesterol to total lipids in IDL percentage	6e-12
rs2925979	cholesteryl esters to total lipids in IDL percentage	3e-10
rs2925979	free cholesterol to total lipids in medium LDL percentage	6e-11
rs2925979	triglycerides to total lipids in small LDL percentage	5e-12
rs998584	phospholipids:total lipids ratio	1e-13
rs2925979	triglycerides to total lipids in very large HDL percentage	1e-14
rs998584	triglycerides to total lipids in very large HDL percentage	5e-18
rs998584	triglycerides to total lipids in medium VLDL percentage	6e-14
rs2925979	triglycerides to total lipids in medium VLDL percentage	4e-13
rs2925979	phospholipids:total lipids ratio	8e-15
rs2925979	triglycerides to total lipids in small VLDL percentage	6e-12
rs7241918	phospholipids:total lipids ratio	3e-21
rs2925979	cholesteryl esters to total lipids in very small VLDL percentage	7e-16
rs2925979	triglycerides to total lipids in very small VLDL percentage	3e-15
rs2925979	triglycerides to total lipids in IDL percentage	2e-13
rs9987289	triglycerides to total lipids in IDL percentage	2e-22
rs9987289	cholesterol to total lipids in large LDL percentage	5e-25
rs998584	free cholesterol to total lipids in large LDL percentage	6e-15
rs9987289	cholesteryl esters to total lipids in large LDL percentage	6e-14
rs2925979	free cholesterol to total lipids in large LDL percentage	1e-15
rs998584	free cholesterol to total lipids in medium LDL percentage	6e-11
rs9987289	cholesterol to total lipids in medium LDL percentage	2e-14
rs998584	free cholesterol to total lipids in very large HDL percentage	3e-14
rs7241918	cholesterol to total lipids in very large HDL percentage	2e-18
rs7241918	phospholipids:total lipids ratio	1e-12
rs2925979	cholesterol to total lipids in large HDL percentage	5e-13
rs9987289	cholesterol to total lipids in large HDL percentage	6e-13
rs1431659	high density lipoprotein cholesterol measurement	4e-08
rs1421085	subcutaneous adipose tissue measurement	8e-19
rs1421085	subcutaneous adipose tissue measurement	1e-18
rs4755720	high density lipoprotein cholesterol measurement	2e-10
rs1421085	weight-to-muscle ratio	2e-09
rs1421085	abdominal fat ratio	5e-12
rs998584	body composition measurement	1e-10
rs1421085	preeclampsia	2e-11
rs2925979	cholesteryl esters to total lipids in large HDL percentage	7e-12
rs9686661	triglycerides to total lipids in large HDL percentage	3e-19
rs998584	triglycerides to total lipids in large HDL percentage	2e-18
rs2925979	triglycerides to total lipids in large HDL percentage	3e-15
rs998584	phospholipids:total lipids ratio	8e-11
rs2925979	cholesteryl esters to total lipids in medium HDL percentage	2e-11
rs2925979	cholesterol to total lipids in medium HDL percentage	6e-14
rs998584	cholesteryl esters to total lipids in medium HDL percentage	2e-12
rs998584	cholesterol to total lipids in medium HDL percentage	3e-14
rs2925979	phospholipids:total lipids ratio	7e-11
rs2925979	free cholesterol to total lipids in medium HDL percentage	3e-11
rs2925979	triglycerides to total lipids in medium HDL percentage	1e-14
rs998584	triglycerides to total lipids in medium HDL percentage	7e-15
rs2925979	triglycerides to total lipids in small HDL percentage	6e-17
rs998584	triglycerides to total lipids in small HDL percentage	9e-16
rs9987289	low density lipoprotein cholesterol measurement	1e-139
rs17806379	body mass index	8e-31
rs3814883	body mass index	2e-38
rs17724992	smoking initiation	2e-23
rs3814883	hemoglobin measurement	3e-10
rs3814883	sexual dimorphism measurement	3e-15
rs1421085	body weight	7e-40
rs891387	sexual dimorphism measurement	1e-12
rs3810291	body mass index	4e-14
rs2307111	body mass index	2e-08
rs9630985	body mass index	6e-17
rs4482463	body mass index	6e-22
rs3814883	complex trait	1e-09
rs261336	complex trait	6e-24
rs2307111	sexual dimorphism measurement	1e-11
rs9686661	hypertension	3e-08
rs3810291	diastolic blood pressure	9e-12
rs9686661	diastolic blood pressure	1e-09
rs9686661	pulse pressure measurement	1e-08
rs10734924	educational attainment	5e-23
rs9686661	hypertension	2e-10
rs3211995	sexual dimorphism measurement	5e-09
rs1421085	waist circumference	5e-33
rs7132908	sexual dimorphism measurement	2e-11
rs1421085	body mass index	2e-165
rs1421085	alcohol use disorder measurement	6e-17
rs687672	creatinine measurement	2e-08
rs9686661	systolic blood pressure	2e-14
rs2925979	high density lipoprotein cholesterol measurement	1e-27
rs9987289	glucose measurement	1e-21
rs7132908	body mass index	2e-77
rs1421085	hip circumference	3e-30
rs9987289	glucose measurement	4e-22
rs6577584	body mass index	2e-06
rs11165643	body mass index	6e-06
rs891387	body mass index	1e-41
rs1421085	body mass index	1e-73
rs3810291	body mass index	1e-68
rs11079849	alcohol consumption measurement	5e-17
rs1421085	alcohol consumption measurement	1e-37
rs3810291	diastolic blood pressure	2e-09
rs13322435	bone density	9e-14
rs1421085	body mass index	2e-50
rs6577584	body mass index	3e-20
rs2307111	sexual dimorphism measurement	7e-25
rs17724992	body mass index	4e-28
rs6711375	periodontitis	3e-08
rs9686661	pulse pressure measurement	1e-08
rs9686661	diastolic blood pressure	8e-08
rs13322435	bone density	3e-14
rs1421085	fat body mass	6e-35
rs2925979	sexual dimorphism measurement	6e-26
rs2453763	Tourette syndrome	4e-08
rs1138429	sexual dimorphism measurement	5e-19
rs9686661	systolic blood pressure	3e-12
rs9987289	serum albumin measurement	2e-13
rs174548	level of Phosphatidylcholine (O-16:0_22:5) in blood serum	3e-12
rs174548	level of Phosphatidylcholine (18:0_20:5) in blood serum	5e-74
rs174548	level of Phosphatidylcholine (16:1_18:1) in blood serum	1e-17
rs11079849	cortical surface area measurement	2e-10
rs11079849	cortical surface area measurement	7e-12
rs645040	testosterone measurement	1e-26
rs1534696	sex hormone-binding globulin measurement	9e-09
rs11079849	cortical surface area measurement	2e-13
rs11079849	body mass index	5e-30
rs2925979	sex hormone-binding globulin measurement	2e-20
rs174548	level of Sterol ester (27:1/20:5) in blood serum	4e-74
rs174548	level of Sterol ester (27:1/22:6) in blood serum	4e-19
rs4740619	body mass index	2e-33
rs6142206	sexual dimorphism measurement	2e-17
rs1421085	preeclampsia	3e-13
rs2396625	body mass index	5e-25
rs11079849	cortical surface area measurement	2e-13
rs11079849	cortical surface area measurement	7e-11
rs9686661	testosterone measurement	2e-08
rs3814883	body mass index	5e-50
rs174548	level of Phosphatidylethanolamine (18:1_18:1) in blood serum	3e-19
rs174548	level of Phosphatidylethanolamine (16:0_18:2) in blood serum	3e-42
rs1362910	body mass index	2e-16
rs1431659	body mass index	1e-25
[truncated: 25,444 more rows]
